# Supplementary material for: Ancient Plasmodium genomes shed light on the history of human malaria
Source: Nature. 2024 Jun 12;631(8019):125–33. doi: 10.1038/s41586-024-07546-2 (PMC11222158; doi:10.1038/s41586-024-07546-2)
Supplement: Supplementary file 4 — This file contains Supplementary Tables 1–18. [file 41586_2024_7546_MOESM4_ESM.xlsx]

## Sheet: S1- Sample Information
Supplementary Table 1- Sample Information. Archaeological metadata for 36 ancient individuals yielding genome-wide mitochondrial and/or nuclear data from P. falciparum, P. vivax, and/or P. malariae. Numerical skeletal elements correspond to the FDI Dental Numbering System. Radiocarbon dates include the 14C age before present (BP), radiocarbon laboratory code, and calibrated calendar age (calBCE/c…
Sample	Site ID	Archaeological ID	Species	MT/Nuclear/Both	Name	Country	Latitude	Longitude	Sex	Age	Culture/Chronology	Skeletal Element*	Library Type(s)	Chronology
CSR001	CSR	37	falciparum	MT	Castel-Sardo	Italy	40.913	8.69714			post-Medieval	Tooth unspecified	1 dsUDGhalf	c. 1600 CE
CHO001	CHO	CNE1	falciparum	Both	Chokhopani	Nepal	25.7833	83.7167	Male	Adult		Tooth unspecified	1 dsUDGhalf, 2 ssUDGhalf	2575 ± 19 (Hd 15597), 804-765 calBCE (2-sigma)
COR001	COR	ind.1	falciparum	MT	Corona Moltana/ Zarau (Bonnanaro)	Italy	40.5192	8.78915	Female		Early Middle Ages	Pars petrosa	1 ssUDGhalf	1124 ± 23 (MAMS-38278), 885-992 calCE (2-sigma)
CLL005	CLL	Lech 7	vivax	Nuclear	Cueva de las Lechuzas	Spain	38.6303	-0.863	Male	Adult	Late Chalcolithic	26	1 ssUDGhalf	3300-2300 BCE
GBA004	GBA	ANT-HIS-19	falciparum	MT	Galleon Beach	Antigua and Barbuda	17.0239	-61.7745	Male	Adult	Colonial Period	Tooth unspecified	2 ssnonUDG	1700-1850 CE
GAS004	GAS	Ft 347	vivax	Nuclear	Gambas - Site 3	Romania	46.3458	23.7222	Male	Adult	Middle Bronze Age Wietenberg culture	38	1 ssUDGhalf	3428 ± 21 (MAMS-51998), 1872-1631 calBCE (2-sigma)
GAT004	GAT	134/GT 2020	vivax	Nuclear	Gars/Thunau	Austria	48.6009	15.6623	Female	Adult	Early Medieval	Calcified tissue	1 ss UDGhalf	800-1000 CE
GOE016	GOE	Gr. 13, Obj. 091, VF 08, year 2018	falciparum	Both	Göttlesbrunn	Austria	48.0518	16.7307	Male	Adult, 25-45 years	Early La Tène, Iron Age	Permanent molar	1 ssUDGhalf	2205 ± 29 (VERA-7372), 371-176 calBCE (2-sigma)
GOZ006	GOZ	silo 6640 Ind. 3	vivax	Nuclear	Gozquez	Spain	40.233	-3.6			Visigothic	54	1 ssUDGhalf	1462 ± 22 (MAMS-48802), 571-645 calCE (2-sigma); 1500 ± 23 (MAMS-48803), 544-636 calCE (2-sigma)
GUD004	GUD	burial 5	vivax	Nuclear	Gundorovka	Russian Federation	53.7187	50.6773	Male	Adult	Eneolithic	Pars petrosa	1 ssUDGhalf	3000-2000 BCE
HPD007	HPD	HPD - B 2014 T3P2 UE26 L I2 lower	falciparum	Both	Heping Dao B	Taiwan (R.O.C.)	25.1558	121.765	Male	Adult	Colonial Period	Permanent incisor	1 dsUDGhalf, 1 ssUDGhalf	1626-1668 CE
LDC020	LDC	CHA99	vivax	Both	Laguna de los Cóndores	Peru	-6.85135	-77.6963	Male		Chachapoyas Culture, Late Intermediate Period	47	1 dsUDGhalf, 2 ssUDGhalf	429 ± 16 (MAMS-35124), 1437-1473 calCE (2-sigma); 405 ± 21 (MAMS-58729), 1441-1617 calCE (2-sigma)
LEU028	LEU	09/100-1782, feat. 2017	vivax	Nuclear	Leubingen	Germany	51.2062	11.1835	Female	Infans I, 2.5-3.5 yrs	Middle Neolithic Baalberge	Pars petrosa	1 ssUDGhalf	4789 ± 22 (MAMS-43524); 3637-3528 calBCE (2-sigma)
LIP011	LIP	Bef. 18	falciparum	MT	Lippstadt	Germany	51.6713	8.67693	Male	Adult, 35-40 years	soldier, Seven Years' War	47	1 ssUDGhalf	1757-1758 CE
MIB002	MIB	Grave 55	vivax	Nuclear	Mikulovice	Czech Republic	49.9922	15.7767	Female	Adult, 20-25 years	Early Bronze Age Únětice Culture	Pars petrosa	1 ssUDGhalf	3494 ± 19 (MAMS-30482), 1884-1749 calBCE (2-sigma)
MOB025	MOB	SP7-392 US 7937	falciparum	Both	Bourges, Monin	France	47.0759	2.40242	Female	Adult	Medieval	47	1 dsUDGhalf, 1 ssUDGhalf	1100-1300 CE
PRS010	PRS	Ind. 144	falciparum	Both	Paris Réaumur-Sébastopol	France	48.8662	2.35254			Medieval	47	1 ssUDGhalf	1280-1395 CE
ORC003	ORC	busta 12/9-1	vivax	Nuclear	S’Orcu ‘e Tueri (Perdasdefogu)	Italy	39.6672	9.4261	Male		Nurhagic	Pars petrosa	1 ssUDGhalf	2996 ± 24 (MAMS-38282), 1374-1126 calBCE (2-sigma)
SOS004	SOS	burial ?	malariae	MT	Sosnovaya griva 3	Russian Federation	56.165	47.7394			post-Medieval	35	1 ssUDGhalf	1600-1800 CE
STR016	STR	203-7	falciparum/malariae	MT	St. Rombout's	Belgium	51.029	4.4793	Male	Adult, 18-25 years	post-Medieval	Tooth unspecified	1 ssUDGhalf	136 ± 17 (MAMS-62383), 1677-1942 calCE (2-sigma)
STR091	STR	1922-03-01	falciparum/malariae	Both	St. Rombout's	Belgium	51.029	4.4793	Male	Adult	Medieval/post-Medieval	Tooth unspecified	1 ssUDGhalf	343 ± 21 (MAMS-34239),1476-1636 calCE (2-sigma)
STR025	STR	261-1	falciparum/vivax	Both	St. Rombout's	Belgium	51.029	4.4793	Male	Adult, 18-25 years	Medieval/post-Medieval	Tooth unspecified	1 dsnonUDG, 1 ssUDGhalf	396 ± 20 (MAMS-34223), 1445-1619 calCE (2-sigma)
STR140	STR	3535-02-01	malariae	MT	St. Rombout's	Belgium	51.029	4.4793	Male	Adult	Medieval/post-Medieval	Tooth unspecified	1 ssUDGhalf	340 ± 19 (MAMS-34260), 1479-1635 calCE (2-sigma)
STR045	STR	287-5	vivax	Nuclear	St. Rombout's	Belgium	51.029	4.4793	Male	Adult, 26-50 years	Medieval/post-Medieval	Tooth unspecified	1 ssUDGhalf	371 ± 21 (MAMS-34227), 1454-1630 calCE (2-sigma)
STR067	STR	569-2	vivax	Nuclear	St. Rombout's	Belgium	51.029	4.4793	Male	Adult, 18-25 years	post-Medieval	Tooth unspecified	1 ssUDGhalf	258 ± 21 (MAMS-34236), 1527-1797 calCE (2-sigma)
STR105	STR	1957-05-01	vivax	Both	St. Rombout's	Belgium	51.029	4.4793	Male	Adult	post-Medieval	Tooth unspecified	1 dsnonUDG, 1 ssUDGhalf	post 1650 ± post 1650 (MAMS-34241)
STR129	STR	3069-05-01	vivax	Nuclear	St. Rombout's	Belgium	51.029	4.4793	Male	Adult	Medieval/post-Medieval	Tooth unspecified	1 dsnonUDG	351 ± 22 (MAMS-34251), 1465-1635 calCE (2-sigma)
STR185	STR	614-1	vivax	Both	St. Rombout's	Belgium	51.029	4.4793	Female	Adult	Medieval	17	1 ssUDGhalf	1006 ± 17 (MAMS-62382), 991-1120 calCE (2-sigma)
STR248	STR	2814-01-01	vivax	Nuclear	St. Rombout's	Belgium	51.029	4.4793	Male	Non-adult	Medieval/post-Medieval	74	1 ssUDGhalf	864 ± 17 (MAMS-62384), 1163-1221 calCE (2-sigma)
TAQ018	TAQ	192	vivax	Nuclear	Tarquinia	Italy	42.25	11.7678	Male		Etruscan	Pars petrosa	1 ssUDGhalf	346-51 BCE
TGA007	TGA	Burial 3 (2019)	vivax	Nuclear	Tell Garden (Lungi Tepa)	Uzbekistan	37.897	66.7821	Male	Non-adult	Late Medieval/post Medieval	85	1 ssUDGhalf	~1500-1900 CE
TGA012	TGA	Mandible A (2019)	vivax	Nuclear	Tell Garden (Lungi Tepa)	Uzbekistan	37.897	66.7821	Female	Adult	Late Medieval/post Medieval	37	1 ssUDGhalf	~1500-1900 CE
THE006	THE	737	vivax	Both	Thebes	Egypt	25.7317	32.597		infant	III Intermediate Period	Pars petrosa	1 ssUDGhalf	2555 ± 20 (MAMS-43513), 800-573 calBCE (2-sigma)
TOR008	TOR	250	falciparum	Both	Torčec, Crkvišće	Croatia	46.2239	16.8772	Female	Adult, 25-30 years	Medieval	Calcified tissue	1 ssUDGhalf	1250-1750 CE
VOI007	VOI	Skeleton 7	vivax	Nuclear	Voivodeni	Romania	46.7042	24.6266	Female		Late Medieval	Tooth unspecified	1 ssUDGhalf	447 ± 20 (MAMS- 47793), 1425-1465 calCE (2-sigma)
VOS002	VOS	Mound 20 (MAE RAS 5548-151)	vivax	Both	Volosovo	Russian Federation	59.447	29.485	Male	Adult	Medieval	Permanent molar	1 ssUDGhalf	1100-1300 CE

## Sheet: S2- Mitochondrial Coverage
Supplementary Table 2- Mitochondrial Coverage. Genomic coverage for 23 newly-reported ancient P. falciparum, P. vivax, and/or P. malariae mitochondrial datasets along with mitochondrial genomes from the previously published 1944 Ebro Delta blood slide (gray). Mitochondrial datasets derived from individuals with mutltispecies Plasmodium coinfections are printed in bold. Newly reported samples incl…
Sample Name	Reference	Number of Deduplicated Mapped Reads	Mean Coverage	Median Coverage	Percentage of Reference Genome Covered ≥ 1X	Percentage of Reference Genome Covered ≥ 2X	Percentage of Reference Genome Covered ≥ 3X	Percentage of Reference Genome Covered ≥ 4X	Percentage of Reference Genome Covered ≥ 5X	% GC Content of Mapped Reads Post Deduplication	SNP Calls (MultiVCFAnalyzer)
HPD007*	falciparum	13352	118.3	128	1	1	1	0.999	0.998	0.34	7
CSR001	falciparum	5529	60.2	64	1	0.998	0.997	0.997	0.995	0.33	3
LIP011	falciparum	3294	31.2	33	1	0.997	0.993	0.989	0.986	0.32	6
GOE016	falciparum	2747	24.3	25	0.997	0.99	0.988	0.977	0.967	0.33	4
GBA004*	falciparum	1942	15.2	14	0.996	0.98	0.961	0.941	0.904	0.32	3
MOB025*	falciparum	1119	8.6	8	0.974	0.924	0.857	0.788	0.727	0.34	4
STR025*	falciparum	739	7.1	7	0.911	0.867	0.789	0.727	0.658	0.32	6
STR016	falciparum	504	5.1	4	0.876	0.788	0.707	0.587	0.484	0.32	5
STR091	falciparum	478	4.4	4	0.882	0.758	0.651	0.516	0.416	0.33	3
PRS010	falciparum	468	3.5	3	0.893	0.763	0.601	0.449	0.319	0.35	1
TOR008	falciparum	277	1.9	1	0.69	0.492	0.332	0.182	0.092	0.37	2
CHO001*	falciparum	262	1.5	1	0.724	0.406	0.185	0.102	0.055	0.33	1
COR001	falciparum	201	1.1	1	0.571	0.302	0.15	0.069	0.02	0.38	0
SOS004	malariae	7709	80.4	90	0.986	0.984	0.977	0.975	0.969	0.31	2
STR016	malariae	1525	16.3	15	0.903	0.876	0.846	0.809	0.756	0.3	0
STR140	malariae	472	4.2	3	0.82	0.675	0.511	0.409	0.321	0.31	0
STR091	malariae	107	1.1	1	0.583	0.31	0.145	0.065	0.019	0.3	0
LDC020*	vivax	8994	94.3	101	1	1	1	0.999	0.997	0.33	3
THE006	vivax	3937	36.1	38	0.99	0.97	0.963	0.952	0.944	0.32	5
STR105*	vivax	3192	27.1	26	0.995	0.989	0.985	0.977	0.963	0.32	5
STR025*	vivax	267	3.3	2	0.807	0.661	0.495	0.342	0.255	0.33	3
STR185	vivax	440	3.3	3	0.836	0.712	0.553	0.402	0.264	0.35	4
VOS002	vivax	384	3	2	0.834	0.636	0.493	0.356	0.243	0.33	3
Ebro1944	vivax	1581	20.9	19	0.992	0.988	0.986	0.983	0.98	0.31	5
Ebro1944	falciparum	1573	18.7	18	0.982	0.97	0.956	0.945	0.929	0.31	3

## Sheet: S3- Nuclear Coverage
Supplementary Table 3- Nuclear Coverage. Nuclear coverage for 29 newly reported ancient P. falciparum and P. vivax genome-wide datasets along with the previously published Ebro1944 dataset (in gray). Datasets derived from individuals with mutltispecies Plasmodium coinfections are printed in bold. Newly reported samples including data from multiple merged libraries are indicated with an asterisk. …
Sample	Reference	Number of Deduplicated Mapped Reads	Mean Coverage	Median Coverage	≥ 1X	≥ 2X	≥ 3X	≥ 4X	≥ 5X	% GC Content of Mapped Reads Post Deduplication	Number of Target SNPs Covered	Percentage of Target SNPs Covered	Number of Segregating Target SNPs Covered	Percentage of Segregating Target SNPs Covered
CHO001*	falciparum	38022	0.2X	0.0X	0.131	0.035	0.01	0.003	0.001	0.33	113958	0.130527	13661	0.12866
GOE016	falciparum	2320	0.0X	0.0X	0.01	0	0	0	0	0.33	8734	0.0100039	1068	0.0100585
HPD007*	falciparum	100314	0.5X	0.0X	0.184	0.093	0.059	0.04	0.029	0.36	159725	0.182948	19525	0.183888
MOB025*	falciparum	1610	0.0X	0.0X	0.007	0	0	0	0	0.36	6127	0.00701785	761	0.00716714
STR025*	falciparum	2335	0.0X	0.0X	0.012	0.001	0	0	0	0.35	6403	0.00733814	3005	0.00716522
STR091	falciparum	1259	0.0X	0.0X	0.006	0	0	0	0	0.36	5436	0.00622638	709	0.0066774
TOR008	falciparum	1127	0.0X	0.0X	0.005	0	0	0	0	0.37	4363	0.00499737	541	0.00509517
CLL005	vivax	2164	0.0X	0.0X	0.003	0	0	0	0	0.5	2969	0.00340262	1412	0.00336682
GAS004	vivax	2248	0.0X	0.0X	0.004	0	0	0	0	0.52	3345	0.00383353	1518	0.00361957
GAT004	vivax	12135	0.0X	0.0X	0.025	0.001	0	0	0	0.51	21589	0.024742	10101	0.0240852
GOZ006	vivax	2202	0.0X	0.0X	0.004	0	0	0	0	0.49	3475	0.00398252	1525	0.00363626
GUD004	vivax	1192	0.0X	0.0X	0.002	0	0	0	0	0.48	1878	0.00215228	846	0.00201723
LDC020*	vivax	329206	1.0X	1.0X	0.503	0.246	0.116	0.054	0.024	0.49	437317	0.501186	208344	0.496782
LEU028	vivax	1847	0.0X	0.0X	0.003	0	0	0	0	0.48	2771	0.0031757	1334	0.00318083
MIB002	vivax	1239	0.0X	0.0X	0.002	0	0	0	0	0.48	1876	0.00214999	864	0.00206015
ORC003	vivax	4800	0.0X	0.0X	0.009	0	0	0	0	0.5	7471	0.00856212	3493	0.00832882
STR025*	vivax	3037	0.0X	0.0X	0.008	0	0	0	0	0.49	6403	0.00733814	3005	0.00716522
STR045	vivax	2100	0.0X	0.0X	0.005	0	0	0	0	0.47	4464	0.00511596	2027	0.00483324
STR067	vivax	2068	0.0X	0.0X	0.006	0	0	0	0	0.48	5026	0.00576004	2303	0.00549135
STR105*	vivax	74238	0.2X	0.0X	0.161	0.025	0.004	0.001	0	0.49	122084	0.139914	57921	0.138109
STR129	vivax	3023	0.0X	0.0X	0.009	0	0	0	0	0.52	6189	0.00709289	2928	0.00698162
STR185	vivax	7589	0.0X	0.0X	0.016	0.001	0	0	0	0.48	13988	0.0160309	6640	0.0158326
STR248	vivax	1332	0.0X	0.0X	0.002	0	0	0	0	0.52	1842	0.00211102	874	0.00208399
TAQ018	vivax	3176	0.0X	0.0X	0.006	0	0	0	0	0.49	4843	0.00555031	2280	0.00543651
TGA007	vivax	7681	0.0X	0.0X	0.014	0.001	0	0	0	0.51	12195	0.0139761	5819	0.013875
TGA012	vivax	1678	0.0X	0.0X	0.003	0	0	0	0	0.53	2242	0.00256944	1056	0.00251796
THE006	vivax	934	0.0X	0.0X	0.002	0	0	0	0	0.49	1559	0.00178669	721	0.00171918
VOI007	vivax	1316	0.0X	0.0X	0.002	0	0	0	0	0.5	1817	0.00208237	863	0.00205777
VOS002	vivax	3941	0.0X	0.0X	0.008	0	0	0	0	0.46	7222	0.00827676	3282	0.00782571
Ebro1944	falciparum	221844	1.0X	1.0X	0.552	0.257	0.113	0.048	0.02	0.25	476091	0.545313	56637	0.533411
Ebro1944	vivax	364406	1.0X	1.0X	0.639	0.28	0.093	0.025	0.006	0.47	549509	0.629764	261814	0.624278

## Sheet: S4- P. vivax F4 Statistics
Supplementary Table 4- P. vivax F4-Statistics. Select F4-Statistics demonstrating the close relationship between modern Latin American P. vivax strains and ancient genomes from Europe and Latin America. Populations for which tests indicate significantly higher allele sharing (Z ≤ -3 or Z ≥ 3) are indicated in bold. A short explanation of the relevance of each set of tests is given.
	Population 1	Population 2	Population 3	Outgroup	f4	Zscore	BABA	ABBA	nsnps
1	ESEA	LAM	LDC020	P. vivax-like	-0.488	-20.23	357	1039	158825	LDC020 shows excess affinity to LAM (Z ≤ -3) compared to any other modern P. vivax population.
	WSEA	LAM	LDC020	P. vivax-like	-0.4754	-20.114	362	1017	158825
	EA_NSEA	LAM	LDC020	P. vivax-like	-0.4716	-19.559	361	1006	158825
	MSEA	LAM	LDC020	P. vivax-like	-0.4981	-18.904	354	1058	158825
	OCE	LAM	LDC020	P. vivax-like	-0.5117	-18.444	351	1088	158825
	AF	LAM	LDC020	P. vivax-like	-0.4742	-17.89	362	1016	158825
	ETH	LAM	LDC020	P. vivax-like	-0.4735	-16.805	368	1029	158825
	WAS	LAM	LDC020	P. vivax-like	-0.4019	-14.26	387	907	158825
	Bhutan	LAM	LDC020	P. vivax-like	-0.4181	-14.084	383	934	158821
2	WSEA	LAM	Ebro1944	P. vivax-like	-0.3373	-18.496	568	1146	201520	Ebro1944 shows excess affinity with LAM (Z ≤ -3) compared to any other modern P. vivax population.
	Bhutan	LAM	Ebro1944	P. vivax-like	-0.2558	-18.051	617	1041	201517
	EA_NSEA	LAM	Ebro1944	P. vivax-like	-0.3389	-17.313	563	1141	201520
	ETH	LAM	Ebro1944	P. vivax-like	-0.3061	-17.281	604	1138	201520
	OCE	LAM	Ebro1944	P. vivax-like	-0.3718	-16.901	555	1213	201520
	AF	LAM	Ebro1944	P. vivax-like	-0.3013	-16.866	602	1122	201520
	ESEA	LAM	Ebro1944	P. vivax-like	-0.3545	-16.201	559	1173	201520
	WAS	LAM	Ebro1944	P. vivax-like	-0.2131	-15.627	642	990	201520
	MSEA	LAM	Ebro1944	P. vivax-like	-0.3562	-15.621	561	1183	201520
3	AF	LAM	STR105	P. vivax-like	-0.3242	-9.393	111	218	44263	STR105 shows excess affinity with LAM (Z ≤ -3) compared to any other modern P. vivax population. Note that the smaller magnitude of the Z-score likely relates to the lower coverage of STR105, which reduces the power of the statistic to detect excess allele sharing.
	OCE	LAM	STR105	P. vivax-like	-0.3079	-9.157	116	220	44263
	WSEA	LAM	STR105	P. vivax-like	-0.2495	-8.743	122	204	44263
	ESEA	LAM	STR105	P. vivax-like	-0.2582	-8.192	122	207	44263
	MSEA	LAM	STR105	P. vivax-like	-0.2889	-8.183	120	217	44263
	EA_NSEA	LAM	STR105	P. vivax-like	-0.2538	-7.579	121	203	44263
	ETH	LAM	STR105	P. vivax-like	-0.3087	-7.438	115	218	44263
	WAS	LAM	STR105	P. vivax-like	-0.2167	-6.607	119	185	44263
	Bhutan	LAM	STR105	P. vivax-like	-0.1906	-4.483	127	187	44261
4	LAM	Ebro1944	LDC020	P. vivax-like	0.1547	4.292	298	408	101464	LDC020 shows significantly higher allele sharing with LAM compared to Ebro1944 (Z ≥ 3).
5	LAM	LDC020	Ebro1944	P. vivax-like	0.0365	1.062	321	298	101464	LAM and LDC020 are cladal with respect to Ebro1944.
6	LAM	LDC020	OCE	P. vivax-like	0.024	1.182	369	351	158825	Certain modern populations (WSEA, Bhutan, WAS, ETH, AF) share excess affinity with LAM compared to LDC (Z ≥ 3), suggesting that LAM and LDC020 are not cladal. Of note, all of the statistics are positive. We suggest that this may result from some biases associated with similarities in data production, variant calling, etc. for the ancient samples and outgroup that are not shared with the modern po…
	LAM	LDC020	MSEA	P. vivax-like	0.0308	1.484	377	354	158825
	LAM	LDC020	ESEA	P. vivax-like	0.042	2.59	389	357	158825
	LAM	LDC020	EA_NSEA	P. vivax-like	0.0451	2.974	396	361	158825
	LAM	LDC020	WSEA	P. vivax-like	0.0599	3.801	408	362	44263
	LAM	LDC020	Bhutan	P. vivax-like	0.0849	4.897	455	383	158825
	LAM	LDC020	ETH	P. vivax-like	0.1125	7.03	461	368	158825
	LAM	LDC020	WAS	P. vivax-like	0.1047	8.142	478	387	158825
	LAM	LDC020	AF	P. vivax-like	0.1249	8.869	466	362	158821
7	Ebro1944	LDC020	LAM	P. vivax-like	-0.1188	-3.712	321	408	101464	Ebro1944 shows excess allele sharing with most Eurasian populations compared to LDC020 (Z ≥ 3). In fact, all of the tests are positive except for comparisons between Ebro1944, LDC020, and LAM, which demonstrate excess affinity between LDC020 and LAM relative to Ebro1944 (Z ≤ -3). These results are consistent with our PCA of ancient and modern P. vivax diversity showing PC3 v. PC4 (Extended Data F…
	Ebro1944	LDC020	OCE	P. vivax-like	0.1108	2.852	253	202	101464
	Ebro1944	LDC020	MSEA	P. vivax-like	0.1248	3.091	258	201	101464
	Ebro1944	LDC020	EA_NSEA	P. vivax-like	0.084	3.155	254	214	101464
	Ebro1944	LDC020	Bhutan	P. vivax-like	0.1089	3.432	286	230	101461
	Ebro1944	LDC020	ESEA	P. vivax-like	0.112	4.018	259	207	101464
	Ebro1944	LDC020	WAS	P. vivax-like	0.1277	4.022	306	236	101464
	Ebro1944	LDC020	WSEA	P. vivax-like	0.1068	4.57	264	213	101464
	Ebro1944	LDC020	AF	P. vivax-like	0.1517	4.915	290	214	101464
8	STR105	LDC020	LAM	P. vivax-like	-0.1602	-3.036	83	115	31381	This statistic supports the excess allele sharing between LAM and LDC020 observed in Box 7, above. Of note, we also observe positive statistics for tests involving all other populations, although these do not reach significance. These could again be interpreted as evidence of excess allele sharing between STR105 and Eurasian populations relative to strains from the Americas.
	STR105	LDC020	AF	P. vivax-like	0.0245	0.329	70	67	31381
	STR105	LDC020	WAS	P. vivax-like	0.0651	0.938	76	67	31381
	STR105	LDC020	Bhutan	P. vivax-like	0.0775	0.999	81	70	31379
	STR105	LDC020	EA_NSEA	P. vivax-like	0.1237	1.542	76	60	31381
	STR105	LDC020	WSEA	P. vivax-like	0.1333	1.741	78	60	31381
	STR105	LDC020	ESEA	P. vivax-like	0.1501	1.83	78	58	31381
	STR105	LDC020	OCE	P. vivax-like	0.196	2.116	78	53	31381
	STR105	LDC020	MSEA	P. vivax-like	0.1962	2.269	79	54	31381
9	Ebro1944	STR105	MSEA	P. vivax-like	-0.0671	-0.971	61	70	28514	This statistic indicates that Ebro1944 and STR105 are cladal with respect to all ancient and modern populations, as expected since both derive from Europe and share similar affinities to other modern populations.
	Ebro1944	STR105	OCE	P. vivax-like	-0.0668	-1.202	60	69	28514
	Ebro1944	STR105	EA_NSEA	P. vivax-like	-0.0667	-1.167	62	71	28514
	Ebro1944	STR105	ESEA	P. vivax-like	-0.0567	-0.952	65	72	28514
	Ebro1944	STR105	WSEA	P. vivax-like	-0.0545	-0.919	66	74	28514
	Ebro1944	STR105	Bhutan	P. vivax-like	-0.0159	-0.257	69	71	28512
	Ebro1944	STR105	WAS	P. vivax-like	-0.0144	-0.203	68	70	28514
	Ebro1944	STR105	AF	P. vivax-like	0.0199	0.258	64	62	28514
	Ebro1944	STR105	LAM	P. vivax-like	0.0656	0.835	83	73	28514
	Ebro1944	STR105	LDC020	P. vivax-like	0.0758	0.625	55	47	20254
11	AF	Bhutan	vivax-like	cynomolgi	0.0679	2.308*	96	84	113241	These tests indicate that all pairs of modern and ancient P. vivax populations tested are cladal with one another with respect to P. vivax-like. We include these tests to demonstrate that our choice of outgroup should not bias the preceeding statistics. We do note that several tests approach signficance (Z ≥ 2 or Z ≤ -2; indicated by a *); these suggest the possibility of some excess affinity bet…
	AF	EA_NSEA	vivax-like	cynomolgi	0.0539	1.049	97	87	113241
	AF	Ebro1944	vivax-like	cynomolgi	0.0239	0.231	60	58	72662
	AF	ESEA	vivax-like	cynomolgi	0.0715	1.38	101	88	113241
	AF	ETH	vivax-like	cynomolgi	0.0308	0.958	92	86	113241
	AF	LAM	vivax-like	cynomolgi	-0.0043	-0.089	88	89	113241
	AF	LDC020	vivax-like	cynomolgi	-0.0116	-0.082	35	36	51702
	AF	MSEA	vivax-like	cynomolgi	0.1016	2.69*	107	87	113241
	AF	OCE	vivax-like	cynomolgi	0.0981	2.359*	108	88	113241
	AF	WAS	vivax-like	cynomolgi	0.0264	0.824	88	83	113241
	AF	WSEA	vivax-like	cynomolgi	0.0941	1.722	104	86	113241
	Bhutan	EA_NSEA	vivax-like	cynomolgi	-0.0142	-0.262	79	81	113241
	Bhutan	Ebro1944	vivax-like	cynomolgi	-0.0913	-0.783	50	61	72662
	Bhutan	ESEA	vivax-like	cynomolgi	0.0076	0.128	82	81	113241
	Bhutan	ETH	vivax-like	cynomolgi	-0.0361	-0.82	91	97	113241
	Bhutan	LAM	vivax-like	cynomolgi	-0.0764	-1.555	79	92	113241
	Bhutan	LDC020	vivax-like	cynomolgi	-0.05	-0.324	30	32	51702
	Bhutan	MSEA	vivax-like	cynomolgi	0.0433	0.926	89	82	113241
	Bhutan	OCE	vivax-like	cynomolgi	0.0397	0.823	93	85	113241
	Bhutan	WAS	vivax-like	cynomolgi	-0.0463	-1.018	81	88	113241
	Bhutan	WSEA	vivax-like	cynomolgi	0.0347	0.561	85	79	113241
	EA_NSEA	Ebro1944	vivax-like	cynomolgi	-0.0482	-0.444	54	60	72662
	EA_NSEA	ESEA	vivax-like	cynomolgi	0.0236	0.845	76	73	113241
	EA_NSEA	ETH	vivax-like	cynomolgi	-0.0232	-0.436	94	98	113241
	EA_NSEA	LAM	vivax-like	cynomolgi	-0.062	-1.039	81	92	113241
	EA_NSEA	LDC020	vivax-like	cynomolgi	-0.1144	-0.668	31	39	51702
	EA_NSEA	MSEA	vivax-like	cynomolgi	0.0608	1.854	85	76	113241
	EA_NSEA	OCE	vivax-like	cynomolgi	0.0555	1.304	89	80	113241
	EA_NSEA	WAS	vivax-like	cynomolgi	-0.0308	-0.602	86	91	113241
	EA_NSEA	WSEA	vivax-like	cynomolgi	0.0518	2.483*	80	72	113241
	Ebro1944	ESEA	vivax-like	cynomolgi	0.0768	0.735	63	54	72662
	Ebro1944	ETH	vivax-like	cynomolgi	0.0374	0.353	64	59	72662
	Ebro1944	LAM	vivax-like	cynomolgi	-0.0125	-0.138	50	51	72662
	Ebro1944	LDC020	vivax-like	cynomolgi	0.1923	0.834	25	17	33526
	Ebro1944	MSEA	vivax-like	cynomolgi	0.0977	0.99	67	55	72662
	Ebro1944	OCE	vivax-like	cynomolgi	0.1231	1.138	68	53	72662
	Ebro1944	WAS	vivax-like	cynomolgi	0.0378	0.366	61	55	72662
	Ebro1944	WSEA	vivax-like	cynomolgi	0.0923	0.903	65	54	72662
	ESEA	ETH	vivax-like	cynomolgi	-0.0407	-0.784	95	102	113241
	ESEA	LAM	vivax-like	cynomolgi	-0.0813	-1.485	80	95	113241
	ESEA	LDC020	vivax-like	cynomolgi	-0.1464	-0.839	31	42	51702
	ESEA	MSEA	vivax-like	cynomolgi	0.0402	1.33	81	75	113241
	ESEA	OCE	vivax-like	cynomolgi	0.0359	0.773	85	79	113241
	ESEA	WAS	vivax-like	cynomolgi	-0.0491	-0.934	87	95	113241
	ESEA	WSEA	vivax-like	cynomolgi	0.0293	1.112	77	72	113241
	ETH	LAM	vivax-like	cynomolgi	-0.0341	-0.594	87	95	113241
	ETH	LDC020	vivax-like	cynomolgi	-0.0727	-0.509	32	37	51702
	ETH	MSEA	vivax-like	cynomolgi	0.0695	1.778	109	95	113241
	ETH	OCE	vivax-like	cynomolgi	0.0668	1.544	109	96	113241
	ETH	WAS	vivax-like	cynomolgi	-0.0056	-0.203	89	90	113241
	ETH	WSEA	vivax-like	cynomolgi	0.0627	1.204	105	93	113241
	LAM	LDC020	vivax-like	cynomolgi	0.0187	0.123	28	27	51702
	LAM	MSEA	vivax-like	cynomolgi	0.1138	2.428*	100	79	113241
	LAM	OCE	vivax-like	cynomolgi	0.1104	2.085*	101	81	113241
	LAM	WAS	vivax-like	cynomolgi	0.0309	0.591	88	82	113241
	LAM	WSEA	vivax-like	cynomolgi	0.1038	1.704	99	80	113241
	LDC020	MSEA	vivax-like	cynomolgi	0.1516	0.99	41	30	51702
	LDC020	OCE	vivax-like	cynomolgi	0.1466	1.008	42	31	51702
	LDC020	WAS	vivax-like	cynomolgi	0.0611	0.44	37	33	51702
	LDC020	WSEA	vivax-like	cynomolgi	0.1711	0.952	43	30	51702
	MSEA	OCE	vivax-like	cynomolgi	-0.0027	-0.099	73	73	113241
	MSEA	WSEA	vivax-like	cynomolgi	-0.0117	-0.359	81	83	113241
	MSEA	WAS	vivax-like	cynomolgi	-0.0805	-2.257*	87	102	113241
	OCE	WSEA	vivax-like	cynomolgi	-0.0089	-0.19	85	86	113241
	OCE	WAS	vivax-like	cynomolgi	-0.0765	-2.066*	89	103	113241
	WAS	WSEA	vivax-like	cynomolgi	0.0735	1.495	97	84	113241

## Sheet: S5- LAM P. vivax F4 Statistics 
Supplementary Table 5- LAM P. vivax F4-Statistics. Select F4-Statistics documenting population substructure within Latin American P. vivax populations and testing affinities of ancient Latin American and European P. vivax samples to modern Latin American subpopulations. Populations for which tests indicate significantly higher allele sharing (Z ≤ -3 or Z ≥ 3) are indicated in bold. A short explan…
	Population 1	Population 2	Population 3	Outgroup	f4	Zscore	BABA	ABBA	nsnps
1	CentralAmerica	Brazil	ETH	P. vivax-like	-0.0443	-6.95	960	1049	319075	Compared to Central America, all other LAM subpopulations (Brazil, Colombia, and Peru) share excess affinity with ETH, AF, and WAS (Z ≤ -3) . Brazil also shows excess allele sharing with WSEA, ESEA, and EA_NSEA compared to some populations (Z ≤ -3) .
	CentralAmerica	Brazil	AF	P. vivax-like	-0.0491	-6.791	948	1046	319075
	CentralAmerica	Brazil	WAS	P. vivax-like	-0.0513	-6.457	991	1099	319075
	CentralAmerica	Brazil	WSEA	P. vivax-like	-0.0439	-4.57	895	977	319075
	CentralAmerica	Brazil	EA_NSEA	P. vivax-like	-0.0374	-4.125	886	955	319075
	CentralAmerica	Brazil	ESEA	P. vivax-like	-0.0362	-3.271	879	945	319075
	CentralAmerica	Brazil	MSEA	P. vivax-like	-0.0259	-2.369	880	927	319075
	CentralAmerica	Brazil	OCE	P. vivax-like	-0.0167	-1.362	878	908	319075
	CentralAmerica	Colombia	ETH	P. vivax-like	-0.0345	-4.994	918	984	319075
	CentralAmerica	Colombia	AF	P. vivax-like	-0.0353	-4.727	909	976	319075
	CentralAmerica	Colombia	WAS	P. vivax-like	-0.0295	-3.57	957	1015	319075
	CentralAmerica	Colombia	WSEA	P. vivax-like	-0.0197	-1.982	869	903	319075
	CentralAmerica	Colombia	EA_NSEA	P. vivax-like	-0.0154	-1.641	859	885	319075
	CentralAmerica	Colombia	ESEA	P. vivax-like	-0.0143	-1.363	852	876	319075
	CentralAmerica	Colombia	MSEA	P. vivax-like	-0.0121	-1.093	846	866	319075
	CentralAmerica	Colombia	OCE	P. vivax-like	-0.0046	-0.413	842	849	319075
	CentralAmerica	Peru	ETH	P. vivax-like	-0.0267	-3.394	948	999	319075
	CentralAmerica	Peru	AF	P. vivax-like	-0.0335	-3.997	933	998	319075
	CentralAmerica	Peru	WAS	P. vivax-like	-0.0298	-3.47	984	1044	319075
	CentralAmerica	Peru	WSEA	P. vivax-like	-0.0228	-2.089	890	931	319075
	CentralAmerica	Peru	EA_NSEA	P. vivax-like	-0.02	-1.962	880	916	319075
	CentralAmerica	Peru	ESEA	P. vivax-like	-0.0165	-1.362	873	902	319075
	CentralAmerica	Peru	MSEA	P. vivax-like	-0.0114	-0.853	868	888	319075
	CentralAmerica	Peru	OCE	P. vivax-like	-0.007	-0.527	862	875	319075
	Colombia	Brazil	ETH	P. vivax-like	-0.012	-1.6	972	995	319079
	Colombia	Brazil	AF	P. vivax-like	-0.016	-1.989	967	999	319079
	Colombia	Brazil	WAS	P. vivax-like	-0.0239	-2.614	1003	1053	319079
	Colombia	Brazil	WSEA	P. vivax-like	-0.026	-2.082	890	938	319079
	Colombia	Brazil	EA_NSEA	P. vivax-like	-0.0234	-1.998	880	922	319079
	Colombia	Brazil	ESEA	P. vivax-like	-0.0234	-1.675	868	910	319079
	Colombia	Brazil	MSEA	P. vivax-like	-0.0149	-1.164	867	893	319079
	Colombia	Brazil	OCE	P. vivax-like	-0.0126	-0.906	857	880	319079
	Colombia	Peru	ETH	P. vivax-like	0.007	0.96	972	958	319079
	Colombia	Peru	AF	P. vivax-like	0.0009	0.098	964	962	319079
	Colombia	Peru	WAS	P. vivax-like	-0.0011	-0.144	1006	1008	319079
	Colombia	Peru	WSEA	P. vivax-like	-0.0038	-0.38	893	901	319079
	Colombia	Peru	EA_NSEA	P. vivax-like	-0.0052	-0.525	882	892	319079
	Colombia	Peru	ESEA	P. vivax-like	-0.0028	-0.241	872	877	319079
	Colombia	Peru	MSEA	P. vivax-like	0.0004	0.03	863	863	319079
	Colombia	Peru	OCE	P. vivax-like	-0.0025	-0.203	850	855	319079
	Peru	Brazil	ETH	P. vivax-like	-0.0195	-2.595	937	974	319079
	Peru	Brazil	AF	P. vivax-like	-0.0175	-2.035	936	970	319079
	Peru	Brazil	WAS	P. vivax-like	-0.0234	-2.782	978	1025	319079
	Peru	Brazil	WSEA	P. vivax-like	-0.0228	-3.186	872	913	319079
	Peru	Brazil	EA_NSEA	P. vivax-like	-0.0188	-3.271	863	896	319079
	Peru	Brazil	ESEA	P. vivax-like	-0.0212	-2.717	851	888	319079
	Peru	Brazil	MSEA	P. vivax-like	-0.0156	-1.861	847	874	319079
	Peru	Brazil	OCE	P. vivax-like	-0.0104	-1.173	842	860	319079
2	Peru	Colombia	LDC020	P. vivax-like	0.0396	4.665	574	531	158825	LDC020 shows excess affinity to modern Peruvian strains relative to any other LAM subpopulation (Z ≥ 3). All LAM subpopulations are cladal with respect to Ebro1944 and STR105.
	Peru	CentralAmerica	LDC020	P. vivax-like	0.0272	3.589	576	546	158822
	Peru	Brazil	LDC020	P. vivax-like	0.046	4.48	562	513	158825
	Peru	Colombia	Ebro1944	P. vivax-like	-0.0121	-1.315	644	660	201520
	Peru	CentralAmerica	Ebro1944	P. vivax-like	-0.0165	-1.601	644	666	201516
	Peru	Brazil	Ebro1944	P. vivax-like	0.0036	0.339	641	636	201520
	Peru	Colombia	STR105	P. vivax-like	-0.0038	-0.177	123	124	44263
	Peru	CentralAmerica	STR105	P. vivax-like	-0.0108	-0.477	125	128	44263
	Peru	Brazil	STR105	P. vivax-like	0.0123	0.573	120	117	44263
	Brazil	Colombia	Ebro1944	P. vivax-like	-0.0153	-1.421	651	671	201520
	Brazil	CentralAmerica	Ebro1944	P. vivax-like	-0.0195	-1.274	656	682	201516
	Brazil	Colombia	LDC020	P. vivax-like	-0.0051	-0.391	553	559	158825
	Brazil	CentralAmerica	LDC020	P. vivax-like	-0.0168	-1.358	558	577	158822
	Brazil	Colombia	STR105	P. vivax-like	-0.0159	-0.767	120	124	44263
	Brazil	CentralAmerica	STR105	P. vivax-like	-0.0219	-1.136	125	131	44263
	CentralAmerica	Colombia	Ebro1944	P. vivax-like	0.0045	0.545	646	641	201516
	CentralAmerica	Colombia	LDC020	P. vivax-like	0.0119	1.348	549	536	158822
	CentralAmerica	Colombia	STR105	P. vivax-like	0.0073	0.275	123	121	44263

## Sheet: S6- P. falciparum F4 Statistics
Supplementary Table 6- P. falciparum F4-Statistics. Select F4-statistics supporting cladality between South American P. falciparum and modern African subpopulations.
Population 1	Population 2	Population 3	Outgroup	f4	Zscore	BABA	ABBA	nsnps
CAF	SAM	CHO001	P. praefalciparum	-0.0096	-0.149	39	40	13233	SAM is cladal with CAF, EAF, and WAF relative to both modern P. falciparum populations and high-coverage ancient strains. However, we note that tests of the form f4(P. praefalciparum, Ebro1944; SAM, AF) approach significance, indicating a possible contribution of European P. falciparum to the diversity of South American populations that could be tested with higher coverage European genomes.
CAF	SAM	Ebro1944	P. praefalciparum	-0.0882	-2.984	162	194	55276
CAF	SAM	ESEA	P. praefalciparum	0.0151	0.778	408	396	102921
CAF	SAM	HPD007	P. praefalciparum	0.0513	1.162	64	58	18877
CAF	SAM	IND	P. praefalciparum	-0.0112	-0.715	403	413	102872
CAF	SAM	Indonesia	P. praefalciparum	-0.0133	-0.48	397	407	102921
CAF	SAM	PNG	P. praefalciparum	0.0078	0.327	406	399	102921
CAF	SAM	SAS	P. praefalciparum	0.0444	2.485	446	408	102921
CAF	SAM	WSEA	P. praefalciparum	0.0227	0.948	413	395	102920
EAF	SAM	CHO001	P. praefalciparum	0.0122	0.207	40	39	13233
EAF	SAM	Ebro1944	P. praefalciparum	-0.0906	-2.891	162	196	55276
EAF	SAM	ESEA	P. praefalciparum	0.0131	0.759	410	399	102921
EAF	SAM	HPD007	P. praefalciparum	0.0592	1.447	64	57	18877
EAF	SAM	IND	P. praefalciparum	-0.0062	-0.394	408	413	102872
EAF	SAM	Indonesia	P. praefalciparum	-0.0123	-0.451	399	408	102921
EAF	SAM	PNG	P. praefalciparum	0.0086	0.364	408	400	102921
EAF	SAM	SAS	P. praefalciparum	0.0388	2.193	446	412	102921
EAF	SAM	WSEA	P. praefalciparum	0.0205	0.999	415	398	102920
WAF	SAM	CHO001	P. praefalciparum	-0.0379	-0.568	38	41	13233
WAF	SAM	Ebro1944	P. praefalciparum	-0.0878	-2.948	160	192	55276
WAF	SAM	ESEA	P. praefalciparum	-0.0059	-0.353	395	399	102921
WAF	SAM	HPD007	P. praefalciparum	0.0108	0.239	61	59	18877
WAF	SAM	IND	P. praefalciparum	-0.0237	-1.303	394	413	102872
WAF	SAM	Indonesia	P. praefalciparum	-0.031	-1.158	386	409	102921
WAF	SAM	PNG	P. praefalciparum	-0.0089	-0.38	394	400	102921
WAF	SAM	SAS	P. praefalciparum	0.0367	2.036	438	406	102921
WAF	SAM	WSEA	P. praefalciparum	0.0004	0.02	399	398	102920

## Sheet: S7- Human Genetics
Supplementary Table 7- Human Genetics. Metadata and sequencing statistics for 41 ancient individuals enriched for ~1240k human ancestry-informative SNPs. Individuals with MT/Nuc ratios higher than 200 are marked with an asterisk (*) to indicate potential underestimation of the actual nuclear contamination. Individuals yielding fewer than 200 SNPs for nuclear contamination estimation are marked wi…
Full Individual Id	Full Library Id	Archaeological ID	Plasmodium Positive?	C14 Dating	Dating Method	Contextual Layer	DepositionType	Skeletal Element	UDG Treatment	Strandedness	1240k SNPs Genotyped	Number of Reads into Mapping	Number of Mapped Reads	Number of Mapped Reads Post Quality Filter	Percent Duplicated Mapped Reads	5 Prime C>T 1st base	5 Prime C>T 2nd base	Mean Fragment Length	MT/NUC Ratio	Relative Depth of Coverage- X Chromosome	Relative Depth of Coverage- Y Chromosome	Genetic Sex	mtDNA average coverage	Contamix: mtDNA contamination	Contamix: error rate	mtDNA haplogroup	mtDNA haplogroup quality	Number of SNPs for Nuclear Contamination Estimation	Nuclear Contamination Estimation	Standard Error, Nuclear Contamination Estimation
LDC020	LDC020.B0101.TF1	CHA99	vivax	429 ± 16 (MAMS-35124), 1437-1473 calCE (2-sigma); 405 ± 21 (MAMS-58729), 1441-1617 calCE (2-sigma)	C14 (direct)	-	-		Half	Double	1078511	47652774	42805715	42692862	0.227638	0.0397074	0.00519424	63.994	45.35	0.417919	0.597435	M	-	-	-	-	-	12226	0.002227	0.00047407
STR016	STR016.A0101.TF1	203-7	falciparum/malariae	136±17 (MAMS-62383), 1677-1942 calCE (2-sigma)	C14 (direct)	17-18 (1600-1800)	multiple burial several phases	Tooth unspecified	None	Double	792351	21748218	15247182	14968160	0.236286	0.148071	0.0698339	60.8822	41.04	0.341295	0.545318	M	9.10176	0.016	0.0038	T2f1a	1	5261	0.007265	0.00183302
STR091	STR091.A0101.TF1	1922-03-01	falciparum/malariae	343±21 (MAMS-34239), 1476-1636 calCE (2-sigma)	C14 (indirect)	15-16 (1400-1600)	multiple burial single phase	Tooth unspecified	None	Double	687855	16134261	11573526	11475530	0.207045	0.16165	0.0862944	63.0901	38.48	0.371448	0.652831	M	7.04007	0.014	0.0068	H2a	1	3752	0.003571	0.00217263
STR025	STR025.A0101.TF1	261-1	falciparum/vivax	396±20 (MAMS-34223), 1445-1619 calCE (2-sigma)	C14 (indirect)	15-16 (1400-1600)	multiple burial single phase	Tooth unspecified	None	Double	775547	51366258	16394998	16285885	0.274847	0.141622	0.079055	67.2551	140.44	0.372382	0.595	M	35.5281	0.04	0.0086	H1q2	0.9784	5138	0.000263	0.00140615
STR140	STR140.A0101.TF1	3535-02-01	malariae	340±19 (MAMS-34260), 1479-1635 calCE (2-sigma)	C14 (direct)	15-16 (1400-1600)	multiple burial single phase	Tooth unspecified	None	Double	432241	28880545	7306124	7221811	0.651928	0.163637	0.0910583	59.6576	1361.66*	0.405462	0.553414	M	64.6193	0.039	0.0101	H1bw	0.9421	788	0.006877	0.0064977
STR045	STR045.A0101.TF1	287-5	vivax	371±21 (MAMS-34227), 1454-1630 calCE (2-sigma)	C14 (direct)	15-16 (1400-1600)	multiple burial single phase	Tooth unspecified	None	Double	583852	17634200	9540806	9370903	0.493585	0.189868	0.0957145	55.4468	394.6*	0.350177	0.452388	M	33.0246	0.034	0.0085	I1a1d	1	1710	0.014717	0.00455373
STR067	STR067.A0101.TF1	569-2	vivax	258±21 (MAMS-34236), 1527-1797 calCE (2-sigma)	C14 (direct)	17-18 (1600-1800)	multiple burial several phases	Tooth unspecified	None	Double	744985	14552839	13833783	13536500	0.174164	0.102645	0.049546	59.0204	19.22	0.347376	0.511292	M	4.04134	0.0087	0.0052	H2a2a1	0.5	4362	0.002144	0.00145347
STR105	STR105.A0101.TF1	1957-05-01	vivax	post 1650±post 1650 (MAMS-34241)	C14 (direct)	17-18 (1600-1800)	multiple burial single phase	Tooth unspecified	None	Double	787132	49240227	27042089	26243260	0.215354	0.182792	0.0917451	52.735	195.91	0.390991	0.593007	M	67.7354	0.034	0.0096	U5a1b1d1	0.9799	4888	0.005162	0.00220452
STR129	STR129.A0101.TF1	3069-05-01	vivax	351±22 (MAMS-34251), 1465-1635 calCE (2-sigma)	C14 (indirect)	15-16 (1400-1600)	multiple burial single phase	Tooth unspecified	None	Double	757587	16491139	10697472	10635303	0.293496	0.178684	0.0922863	63.5923	133.35	0.353017	0.524159	M	20.2946	0.032	0.0089	H1e	0.9315	3889	0.001459	0.00201845
STR185	STR185.A0101.TF1	614-1	vivax	1006±17 (MAMS-62382), 991-1120 calCE (2-sigma)	C14 (direct)	12-14 (1100-1400)	single	17	None	Single	650934	31393807	20707407	18074075	0.447544	0.246122	0.122145	49.7478	87.29	0.783363	0.0113358	F	13.8131	0.036	0.0079	H1c	0.8471	-	-	-
STR248	STR248.A0101.TF1	2814-01-01	vivax	864±17 (MAMS-62384), 1163-1221 calCE (2-sigma)	C14 (direct)	12-14 (1100-1400)	single	74	None	Single	554607	19936255	10674737	8699700	0.394357	0.165502	0.0868345	51.0724	706.89*	0.384439	0.502081	M	60.4039	0.044	0.01	H1c3	0.9501	2525	0.011577	0.00376525
STR054	STR054.A0101.TF1	324-4	FALSE	198±21 (MAMS-34231), 1656-1950 calCE (2-sigma)	C14 (direct)	17-18 (1600-1800)	multiple burial several phases	Tooth unspecified	None	Double	345283	5480593	2928073	2912799	0.195681	0.211184	0.1049	61.1693	30.13	0.356287	0.661464	M	1.37612	0	1e-06	H2a2a1	0.5	762	-0.001532	0.00565264
STR122	STR122.A0101.TF1	2645-02-01	FALSE	366±21 (MAMS-34248), 1456-1631 calCE (2-sigma)	C14 (direct)	15-16 (1400-1600)	multiple burial single phase	Tooth unspecified	None	Double	104146	17228114	1110872	1092599	0.631978	0.201731	0.117697	70.8241	6728.06*	0.398204	0.55084	M	58.9781	0.042	0.0094	H23	0.9361	35**	-0.050001	0.0191744
STR138	STR138.A0101.TF1	3457-01-01	FALSE	358±22 (MAMS-34257), 1459-1632 calCE (2-sigma)	C14 (indirect)	15-16 (1400-1600)	multiple burial single phase	Tooth unspecified	None	Double	313582	17332266	3730171	3692412	0.549239	0.249055	0.130706	61.4264	682.31*	0.37893	0.522677	M	22.1544	0.039	0.0099	K1a	0.9544	389	0.014049	0.0119443
STR162	STR162.A0101.TF1	363-1	FALSE		archaeological	12-14 (1100-1400)	single	13	None	Single	766297	27811447	21171104	19206026	0.429273	0.214363	0.112068	58.3407	71.65	0.812445	0.0144899	F	14.5979	0.055	0.0118	T1a3	0.9771	-	-	-
STR164	STR164.A0101.TF1	409-1	FALSE		archaeological	12-14 (1100-1400)	single	27	None	Single	702082	22559175	20198708	19013063	0.32096	0.204187	0.110603	52.0929	33.77	0.427162	0.71924	M	7.23749	0.018	0.0081	M35b2*1a	1.5	6038	0.008994	0.00214627
STR165	STR165.A0101.TF1	414-1	FALSE	664±19 (MAMS-52866), 1282-1389 calCE (2-sigma)	C14 (direct)	12-14 (1100-1400)	single	17	None	Single	377902	29661086	9473159	7427870	0.625876	0.240354	0.130492	55.4113	496.76*	0.417481	0.5393	M	24.3169	0.051	0.0118	H11a	1	1101	0.017628	0.00760099
STR168	STR168.A0101.TF1	428-1	FALSE	723±18 (MAMS-52868), 1269-1296 calCE (2-sigma)	C14 (direct)	12-14 (1100-1400)	single	23	None	Single	810839	33358723	31312446	29966780	0.36172	0.182572	0.0706805	57.5654	52.47	0.78472	0.0141878	F	18.4102	0.024	0.0073	H13a1a	0.8879	-	-	-
STR170	STR170.A0101.TF1	445-1	FALSE	661±19 (MAMS-52869), 1283-1389 calCE (2-sigma)	C14 (direct)	12-14 (1100-1400)	single	26	None	Single	634937	19096913	13983001	12268488	0.311817	0.261064	0.137742	53.0911	41.26	0.768492	0.00851365	F	5.89336	0.035	0.0088	H2a2a1	0.5	-	-	-
STR171	STR171.A0101.TF1	461-1	FALSE		C14 (direct)	12-14 (1100-1400)	single	17	None	Single	498546	25602275	13600657	11015204	0.534138	0.261877	0.139265	48.843	403.28*	0.846064	0.0112265	F	32.1483	0.053	0.0122	H26a1	0.8537	-	-	-
STR172	STR172.A0101.TF1	472-1	FALSE	872±25 (MAMS-52870), 1050-1228 calCE (2-sigma)	C14 (direct)	12-14 (1100-1400)	single	17	None	Single	338168	33726741	15257306	11760599	0.671029	0.18778	0.0932471	50.5056	560.31*	0.80263	0.00926223	F	34.793	0.043	0.012	U2e1g	0.961	-	-	-
STR176	STR176.A0101.TF1	525-1	FALSE	855±17 (MAMS-52871), 1162-1226 calCE (2-sigma)	C14 (direct)	12-14 (1100-1400)	single	26	None	Single	795744	36845979	30239586	27796116	0.362602	0.267119	0.104684	56.0918	29.26	0.41296	0.659093	M	9.26574	0.035	0.008	J1c1b	0.8829	7211	0.013461	0.00205999
STR178	STR178.A0101.TF1	546-1	FALSE		archaeological	12-14 (1100-1400)	single	27	None	Single	763151	24968534	20280640	18498459	0.303967	0.244081	0.125833	55.6247	52.38	0.802689	0.00999412	F	11.9538	0.025	0.0074	U5a1a1	1	-	-	-
STR182	STR182.A0101.TF1	573-1	FALSE	837±19 (MAMS-52873), 1174-1263 calCE (2-sigma)	C14 (direct)	12-14 (1100-1400)	single	18	None	Single	807341	26804074	24439345	23162081	0.339055	0.185112	0.0781026	55.1872	25.98	0.420788	0.647898	M	6.99469	0.017	0.0083	H2a2a1	0.5	7407	0.007342	0.00166908
STR191	STR191.A0101.TF1	640-1	FALSE	853±23 (MAMS-52875), 1160-1260 calCE (2-sigma)	C14 (direct)	12-14 (1100-1400)	single	16	None	Single	656195	27352888	16552524	13729641	0.548449	0.337372	0.144831	60.25	440.89*	0.845056	0.0123275	F	52.3676	0.048	0.0111	H1a1	1	-	-	-
STR192	STR192.A0101.TF1	648-1	FALSE		archaeological	12-14 (1100-1400)	single	16	None	Single	848496	26416453	24043408	22221812	0.34028	0.199078	0.0952357	55.0143	25.8	0.87528	0.0140214	F	6.63202	0.025	0.0097	T1a	1	-	-	-
STR196	STR196.A0101.TF1	662-1	FALSE		archaeological	12-14 (1100-1400)	single	26	None	Single	712474	25794305	20704123	18364823	0.418102	0.216067	0.082695	50.158	104.8	0.436478	0.636333	M	17.895	0.061	0.0122	T2b	0.9417	5674	0.012911	0.00237871
STR197	STR197.A0101.TF1	682-1	FALSE		archaeological	12-14 (1100-1400)	single	48	None	Single	725540	56686455	28139818	22038399	0.591272	0.245969	0.103808	60.2438	205.91*	0.861632	0.0114725	F	35.5752	0.037	0.0108	I2d	1	-	-	-
STR199	STR199.A0101.TF1	3692-01-01	FALSE	339±17 (MAMS-52878), 1481-1635 calCE (2-sigma)	C14 (direct)	15-16 (1400-1600)	single	27	None	Single	850377	30631045	27906728	25914637	0.327912	0.167073	0.0846602	57.5277	29.25	0.418754	0.6726	M	9.3407	0.029	0.0082	T2c1+146	0.9515	8125	0.005642	0.00141911
STR204	STR204.A0101.TF1	499-1	FALSE		C14 (direct)	12-14 (1100-1400)	single	16	None	Single	726994	28743519	19872052	17828093	0.414649	0.230848	0.09674	53.7926	57.83	0.825725	0.012016	F	10.3444	0.044	0.0079	T2b35	0.9687	-	-	-
STR205	STR205.A0101.TF1	541-1	FALSE		archaeological	12-14 (1100-1400)	single	17	None	Single	754967	22944504	20945624	19609847	0.323803	0.236594	0.0916224	57.3366	26.79	0.426545	0.649823	M	6.49134	0.028	0.0093	H2a2a1	0.5	6486	0.00965	0.0020458
STR210	STR210.A0101.TF1	599-1	FALSE		archaeological	12-14 (1100-1400)	single	27	None	Single	702582	31214637	24036333	21408606	0.429643	0.173482	0.0715695	51.0925	30.28	0.826037	0.0105371	F	6.01968	0.024	0.0079	H1	1	-	-	-
STR216	STR216.A0101.TF1	624-1	FALSE		archaeological	12-14 (1100-1400)	single	23	None	Single	873862	33064242	29415586	25517693	0.392796	0.175921	0.0983585	53.2848	66.63	0.87585	0.0148667	F	17.5277	0.015	0.0057	J2a1a1a2	1	-	-	-
STR221	STR221.A0101.TF1	658-1	FALSE		archaeological	12-14 (1100-1400)	single	47	None	Single	852177	51073145	47166333	43509229	0.398054	0.232766	0.0994704	48.309	42.35	0.777118	0.00841423	F	17.0733	0.032	0.0089	H5q	1	-	-	-
STR222	STR222.A0101.TF1	661-2	FALSE		archaeological	12-14 (1100-1400)	single	46	None	Single	878113	50765822	43582717	40883577	0.408529	0.118861	0.0432294	53.5199	111.79	0.4094	0.586332	M	46.084	0.049	0.0125	K1a4	0.9287	8797	0.006566	0.00125538
STR225	STR225.A0101.TF1	687-1	FALSE	817±17 (MAMS-52880), 1215-1269 calCE (2-sigma)	C14 (direct)	12-14 (1100-1400)	single	46	None	Single	810821	32360536	29900529	26626296	0.370429	0.219319	0.128172	53.0125	87.85	0.796379	0.00992971	F	24.8711	0.03	0.0081	H4a1a1a2	1	-	-	-
STR226	STR226.A0101.TF1	689-1	FALSE		archaeological	12-14 (1100-1400)	single	48	None	Single	369131	37809133	13752210	11697643	0.766193	0.244731	0.135564	56.6901	991.07*	0.424633	0.494755	M	48.7218	0.042	0.0105	HV11	0.9518	889	0.004565	0.00770643
STR232	STR232.A0101.TF1	2663-01-01	FALSE		archaeological	15-16 (1400-1600)	single	38	None	Single	637882	19773769	12459194	10837211	0.339483	0.199599	0.104589	53.7471	66.25	0.836414	0.0117004	F	8.12113	0.029	0.0078	U5b2b4	0.8919	-	-	-
STR233	STR233.A0101.TF1	2694-01-01	FALSE		archaeological	15-16 (1400-1600)	single	48	None	Single	758617	32721961	26875433	24989204	0.395833	0.209037	0.105477	53.3097	129.81	0.781847	0.00986357	F	33.2771	0.043	0.0104	H56	0.8836	-	-	-
STR234	STR234.A0101.TF1	2694-02-01	FALSE		archaeological	12-14 (1100-1400)	single	35	None	Single	621427	25451239	15784367	13503533	0.503375	0.168887	0.0879914	59.5407	45.25	0.434692	0.621917	M	5.75714	0.034	0.0096	H1bt1	1	4243	0.006572	0.00234664
STR239	STR239.A0101.TF1	2764-01-01	FALSE	393±18 (MAMS-52885), 1447-1618 calCE (2-sigma)	C14 (direct)	15-16 (1400-1600)	single	27	None	Single	766888	25269148	23581424	22313871	0.336951	0.203834	0.0763078	55.3304	56.97	0.415453	0.670364	M	14.8605	0.035	0.0081	U5a2d1	0.9481	6503	0.008001	0.00179378

## Sheet: S8- STR Ancestry Modeling
Supplementary Table 8- Ancestry Modeling for STR with qpWave and qpAdm. One-way models (qpWave) for each of the ten infected individuals from Mechelen using ancient and present-day populations (Human Origins; '.HO') as sources. When one-way models are inadequate (p-value<0.05), we perform qpAdm, whereby STR individuals are a target that gets modeled as a two-way mixture from two other (mainly) Eu…
Dataset: AADR v5.4
Reference (right) pops: Mbuti.DG,South_Africa_2000BP.SG,Morocco_Iberomaurusian,Russia_Samara_EBA_Yamnaya,Spain_Almoloya_Argar,Germany_BellBeaker,Iran_GanjDareh_N,Greece_BA_Mycenaean,Israel_C
qpWave (allsnps: yes)
Target 1 (Left Pop1)	Target 2 (Left Pop2)		P value	Notes	Dataset
STR016	Sweden_Viking.SG		7.08e-14		1240K SNPS
STR016	Croatia_Metz_GalloRoman.SG		0.028
STR016	Germany_Schleswig_Saxon_LMedieval		1.14e-07
STR016	Spain_Medieval		0.0177
STR016	Spain_Carolingian		0.183	best 1-way model
STR016	Spain_Islamic		9.69e-15
STR016	Italy_Sardinia_Medieval		1.92e-08
STR016	Italy_Medieval_EarlyModern.SG		1.08e-20
STR016	Italy_Medieval_EarlyModern_oCentralEuropean.SG		0.0735	best 1-way model
STR016	Italy_Lazio_Viterbo_EarlyMedieval		2.45e-14
STR016	Serbia_Sirmium_Ottoman.SG		9.75e-05
STR025	Sweden_Viking.SG		4.84e-24
STR025	Croatia_Metz_GalloRoman.SG		2.59e-05
STR025	Germany_Schleswig_Saxon_LMedieval		1.74e-17
STR025	Spain_Medieval		0.0195	best 1-way model (not adequate with 0.005 p-value cutoff)
STR025	Spain_Carolingian		0.0235	best 1-way model (not adequate with 0.005 p-value cutoff)
STR025	Spain_Islamic		3.13e-08
STR025	Italy_Sardinia_Medieval		0.000807
STR025	Italy_Medieval_EarlyModern.SG		3.4e-14
STR025	Italy_Medieval_EarlyModern_oCentralEuropean.SG		0.00158
STR025	Italy_Lazio_Viterbo_EarlyMedieval		9.14e-09
STR025	Serbia_Sirmium_Ottoman.SG		1.58e-08
STR045	Serbia_Sirmium_Ottoman.SG		0.00198
STR045	Sweden_Viking.SG		0.124	best 1-way model
STR045	Croatia_Metz_GalloRoman.SG		0.00552
STR045	Germany_Schleswig_Saxon_LMedieval		0.822	best 1-way model
STR045	Spain_Medieval		1.19e-11
STR045	Spain_Carolingian		7.36e-10
STR045	Spain_Islamic		1.74e-33
STR045	Italy_Sardinia_Medieval		1.78e-26
STR045	Italy_Medieval_EarlyModern.SG		5.4e-47
STR045	Italy_Medieval_EarlyModern_oCentralEuropean.SG		1.44e-07
STR045	Italy_Lazio_Viterbo_EarlyMedieval		1.11e-33
STR045	Serbia_Sirmium_Ottoman.SG		0.000859
STR067	Sweden_Viking.SG		1.21e-17
STR067	Croatia_Metz_GalloRoman.SG		0.000595
STR067	Germany_Schleswig_Saxon_LMedieval		9.26e-14
STR067	Spain_Medieval		0.246	best 1-way model
STR067	Spain_Carolingian		0.0381
STR067	Spain_Islamic		1.62e-05
STR067	Italy_Sardinia_Medieval		0.000389
STR067	Italy_Medieval_EarlyModern.SG		4.94e-16
STR067	Italy_Medieval_EarlyModern_oCentralEuropean.SG		0.0303
STR067	Italy_Lazio_Viterbo_EarlyMedieval		3.7e-10
STR067	Serbia_Sirmium_Ottoman.SG		2.51e-05
STR091	Italy_Sardinia_Medieval		5.29e-06
STR091	Italy_Medieval_EarlyModern.SG		0.0226
STR091	Italy_Medieval_EarlyModern_oCentralEuropean.SG		1.36e-26
STR091	Italy_Lazio_Viterbo_EarlyMedieval		0.0131
STR091	Serbia_Sirmium_Ottoman.SG		2.38e-22
STR091	Turkey_Byzantine		0.0633	best 1-way model
STR105	Sweden_Viking.SG		3.46e-14
STR105	Croatia_Metz_GalloRoman.SG		0.0263
STR105	Germany_Schleswig_Saxon_LMedieval		1.2e-08
STR105	Spain_Medieval		0.000595
STR105	Spain_Carolingian		0.00855
STR105	Spain_Islamic		1.45e-18
STR105	Italy_Sardinia_Medieval		1.12e-07
STR105	Italy_Medieval_EarlyModern.SG		1.04e-24
STR105	Italy_Medieval_EarlyModern_oCentralEuropean.SG		0.00267
STR105	Italy_Lazio_Viterbo_EarlyMedieval		8.83e-16
STR105	Serbia_Sirmium_Ottoman.SG		0.000906
STR129	Sweden_Viking.SG		0.162	best 1-way model
STR129	Croatia_Metz_GalloRoman.SG		0.000351
STR129	Germany_Schleswig_Saxon_LMedieval		0.536	best 1-way model
STR129	Spain_Medieval		3.77e-14
STR129	Spain_Carolingian		7.25e-11
STR129	Spain_Islamic		8.02e-40
STR129	Italy_Sardinia_Medieval		2.11e-33
STR129	Italy_Medieval_EarlyModern.SG		5.37e-53
STR129	Italy_Medieval_EarlyModern_oCentralEuropean.SG		1.18e-10
STR129	Italy_Lazio_Viterbo_EarlyMedieval		3.92e-37
STR129	Serbia_Sirmium_Ottoman.SG		0.000943
STR140	Sweden_Viking.SG		1.7e-18
STR140	Croatia_Metz_GalloRoman.SG		2.48e-05
STR140	Germany_Schleswig_Saxon_LMedieval		3.29e-15
STR140	Spain_Medieval		0.14	best 1-way model
STR140	Spain_Carolingian		0.00171
STR140	Spain_Islamic		0.0197
STR140	Italy_Sardinia_Medieval		2.43e-06
STR140	Italy_Medieval_EarlyModern.SG		1.37e-11
STR140	Italy_Medieval_EarlyModern_oCentralEuropean.SG		0.00252
STR140	Italy_Lazio_Viterbo_EarlyMedieval		1.85e-09
STR140	Serbia_Sirmium_Ottoman.SG		8.16e-06
STR185	Sweden_Viking.SG		4.71e-08
STR185	Croatia_Metz_GalloRoman.SG		0.00121
STR185	Germany_Schleswig_Saxon_LMedieval		0.00581	best 1-way model (poor fit)
STR185	Spain_Medieval		3.86e-06
STR185	Spain_Carolingian		0.000391
STR185	Spain_Islamic		2.81e-28
STR185	Italy_Sardinia_Medieval		1.6e-14
STR185	Italy_Medieval_EarlyModern.SG		2.64e-33
STR185	Italy_Medieval_EarlyModern_oCentralEuropean.SG		4.12e-05
STR185	Italy_Lazio_Viterbo_EarlyMedieval		2.86e-22
STR185	Serbia_Sirmium_Ottoman.SG		0.00092
STR248	Sweden_Viking.SG		0.00143
STR248	Croatia_Metz_GalloRoman.SG		0.109	best 1-way model
STR248	Germany_Schleswig_Saxon_LMedieval		0.277	best 1-way model
STR248	Spain_Medieval		0.000246
STR248	Spain_Carolingian		1.68e-06
STR248	Spain_Islamic		6.26e-23
STR248	Italy_Sardinia_Medieval		2.4e-15
STR248	Italy_Medieval_EarlyModern.SG		5.34e-32
STR248	Italy_Medieval_EarlyModern_oCentralEuropean.SG		0.00972
STR248	Italy_Lazio_Viterbo_EarlyMedieval		1.61e-20
STR248	Serbia_Sirmium_Ottoman.SG		0.0622	best 1-way model
STR016	Sicilian.HO		1.14e-19		Human Origins (HO); present-day populations
STR016	Spanish_North.HO		0.256	best 1-way model with modern pop.
STR016	Spanish.HO		0.0909	best 1-way model with modern pop.
STR016	French.HO		0.0878	best 1-way model with modern pop.
STR016	Italian_North.HO		0.00148
STR016	Italian_South.HO		4.39e-15
STR016	Scottish.HO		5.46e-08
STR016	Sardinian.HO		1.07e-22
STR016	Croatian.HO		0.0173
STR016	English.HO		6.01e-05
STR016	Romanian.HO		0.0139
STR016	Hungarian.HO		0.000324
STR025	Sicilian.HO		4.7e-14
STR025	Spanish_North.HO		0.00396
STR025	Spanish.HO		0.00905
STR025	French.HO		1.85e-05
STR025	Italian_North.HO		0.00161
STR025	Italian_South.HO		3.8e-12
STR025	Scottish.HO		5.06e-13
STR025	Sardinian.HO		5.26e-20
STR025	Croatian.HO		6.15e-06
STR025	English.HO		1.37e-10
STR025	Romanian.HO		0.000512
STR025	Hungarian.HO		4.96e-08
STR045	Sicilian.HO		8.46e-43
STR045	Spanish_North.HO		1.81e-08
STR045	Spanish.HO		3.67e-14
STR045	French.HO		0.00131
STR045	Italian_North.HO		2.54e-17
STR045	Italian_South.HO		2.27e-35
STR045	Scottish.HO		0.306	best 1-way model with modern pop.
STR045	Sardinian.HO		1.9e-48
STR045	Croatian.HO		0.000448
STR045	English.HO		0.0866	best 1-way model with modern pop.
STR045	Romanian.HO		9.57e-09
STR045	Hungarian.HO		0.00251
STR067	Sicilian.HO		1.89e-13
STR067	Spanish_North.HO		0.0528	best 1-way model with modern pop.
STR067	Spanish.HO		0.549	best 1-way model with modern pop.
STR067	French.HO		0.000175
STR067	Italian_North.HO		0.00452
STR067	Italian_South.HO		1.22e-12
STR067	Scottish.HO		5.15e-13
STR067	Sardinian.HO		2.68e-17
STR067	Croatian.HO		7.22e-05
STR067	English.HO		8.15e-10
STR067	Romanian.HO		0.00139
STR067	Hungarian.HO		3.67e-07
STR091	Sicilian.HO		4.6e-05
STR091	Jew_Ashkenazi.HO		3.8e-06
STR105	Sicilian.HO		7.95e-27
STR105	Spanish_North.HO		0.115	best 1-way model with modern pop.
STR105	Spanish.HO		0.000838
STR105	French.HO		0.0129
STR105	Italian_North.HO		2.26e-05
STR105	Italian_South.HO		5.39e-22
STR105	Scottish.HO		7.17e-07
STR105	Sardinian.HO		4.2e-23
STR105	Croatian.HO		0.00576
STR105	English.HO		6.34e-05
STR105	Romanian.HO		0.000358
STR105	Hungarian.HO		7.41e-05
STR129	Sicilian.HO		2.1e-41
STR129	Spanish_North.HO		1.19e-06
STR129	Spanish.HO		2.91e-12
STR129	French.HO		0.0291
STR129	Italian_North.HO		4.43e-15
STR129	Italian_South.HO		6.17e-33
STR129	Scottish.HO		0.267	best 1-way model with modern pop.
STR129	Sardinian.HO		7.55e-49
STR129	Croatian.HO		0.00862
STR129	English.HO		0.479	best 1-way model with modern pop.
STR129	Romanian.HO		3.95e-07
STR129	Hungarian.HO		0.0397
STR140	Jew_Ashkenazi.HO		1.53e-40
STR140	Spanish_North.HO		0.000196
STR140	Spanish.HO		0.115	best 1-way model with modern pop.
STR140	French.HO		3.74e-05
STR140	Italian_North.HO		0.00048
STR140	Italian_South.HO		5.22e-07
STR140	Scottish.HO		1.24e-09
STR140	Sardinian.HO		1.77e-16
STR140	Croatian.HO		0.000314
STR140	English.HO		2.29e-09
STR140	Romanian.HO		0.00484
STR140	Hungarian.HO		7.5e-06
STR185	Sicilian.HO		3.18e-37
STR185	Spanish_North.HO		6.75e-07
STR185	Spanish.HO		1.25e-12
STR185	French.HO		0.000119
STR185	Italian_North.HO		7.42e-11
STR185	Italian_South.HO		1.17e-30
STR185	Scottish.HO		0.000151
STR185	Sardinian.HO		4.53e-39
STR248	Sicilian.HO		3.01e-25
STR248	Spanish_North.HO		0.00837
STR248	Spanish.HO		2.47e-05
STR248	French.HO		0.351	best 1-way model with modern pop.
STR248	Italian_North.HO		1.31e-07
STR248	Italian_South.HO		4.36e-22
STR248	Scottish.HO		0.0363
STR248	Sardinian.HO		3.92e-35
STR248	Croatian.HO		0.184	best 1-way model with modern pop.
STR248	English.HO		0.138	best 1-way model with modern pop.
STR248	Romanian.HO		0.00321
STR248	Hungarian.HO		0.0892	best 1-way model with modern pop.
qpAdm (allsnps: yes)
Target (Left Pop1)	Source 1 (Left Pop2)	Source 2 (Left Pop13)	P value	SSE*	C1	C2	SE1	SE2	Notes
STR025	Sweden_Viking.SG	Spain_Medieval	0.0113	5.01e-07	0	1	0.112	0.112
STR025	Sweden_Viking.SG	Spain_Carolingian	0.0134	1.55e-06	-0.006	1.006	0.109	0.109	-infeasible-
STR025	Sweden_Viking.SG	Italy_Medieval_EarlyModern_oCentralEuropean.SG	0.0982	2.89e-07	-0.553	1.553	0.175	0.175	-infeasible-
STR025	Germany_Schleswig_Saxon_LMedieval	Croatia_Metz_GalloRoman.SG	0.187	1.68e-06	-1.57	2.57	0.562	0.562	-infeasible-
STR025	Germany_Schleswig_Saxon_LMedieval	Spain_Medieval	0.0115	5.06e-07	-0.026	1.026	0.135	0.135	-infeasible-
STR025	Germany_Schleswig_Saxon_LMedieval	Spain_Carolingian	0.0137	1.56e-06	-0.023	1.023	0.129	0.129	-infeasible-
STR025	Germany_Schleswig_Saxon_LMedieval	Italy_Medieval_EarlyModern_oCentralEuropean.SG	0.046	6.81e-07	-0.579	1.579	0.209	0.209	-infeasible-
STR025	Spain_Medieval	CanaryIslands_Guanche.SG	0.0113	5.22e-07	1.003	-0.003	0.025	0.025	-infeasible-
STR025	Spain_Medieval	Turkey_Byzantine	0.0199	6.4e-07	1.11	-0.11	0.097	0.097	-infeasible-
STR025	Spain_Carolingian	Turkey_Byzantine	0.0136	1.63e-06	1.015	-0.015	0.091	0.091	-infeasible-
STR025	Spain_Carolingian	Italy_Sardinia_Medieval	0.0134	1.61e-06	1.047	-0.047	1.007	1.007	-infeasible-
STR025	Sweden_Viking.SG	Spain_Islamic	7.54e-05	3.2e-06	0.34	0.66	0.074	0.074
STR025	Sweden_Viking.SG	Italy_Sardinia_Medieval	0.165	3.49e-07	0.291	0.709	0.068	0.068	best 1-way model
STR025	Sweden_Viking.SG	Italy_Medieval_EarlyModern.SG	3.4e-06	1.85e-06	0.416	0.584	0.063	0.063
STR025	Sweden_Viking.SG	Italy_Lazio_Viterbo_EarlyMedieval	8.51e-05	1.37e-06	0.349	0.651	0.071	0.071
STR025	Germany_Schleswig_Saxon_LMedieval	Spain_Islamic	0.000358	1.95e-06	0.39	0.61	0.079	0.079
STR025	Germany_Schleswig_Saxon_LMedieval	Italy_Sardinia_Medieval	0.114	5.22e-07	0.309	0.691	0.076	0.076	best 1-way model
STR025	Germany_Schleswig_Saxon_LMedieval	Italy_Medieval_EarlyModern.SG	8.18e-06	1.17e-06	0.463	0.537	0.07	0.07
STR025	Germany_Schleswig_Saxon_LMedieval	Italy_Lazio_Viterbo_EarlyMedieval	8.2e-05	9.81e-07	0.388	0.612	0.081	0.081
STR025	Germany_Schleswig_Saxon_LMedieval	CanaryIslands_Guanche.SG	5.13e-12	4.27e-06	0.888	0.112	0.021	0.021
STR025	Spain_Carolingian	CanaryIslands_Guanche.SG	0.0356	5.15e-07	0.962	0.038	0.023	0.023
STR025	Spain_Medieval	Italy_Sardinia_Medieval	0.0129	4.73e-07	0.83	0.17	0.495	0.495
STR185	Germany_Schleswig_Saxon_LMedieval	Croatia_Metz_GalloRoman.SG	0.00401	2.73e-06	0.749	0.251	0.478	0.478
STR185	Germany_Schleswig_Saxon_LMedieval	Spain_Medieval	0.0381	2.46e-06	0.678	0.322	0.136	0.136
STR185	Germany_Schleswig_Saxon_LMedieval	Spain_Carolingian	0.0818	1.33e-06	0.581	0.419	0.158	0.158	best 2-way model
STR185	Germany_Schleswig_Saxon_LMedieval	Spain_Islamic	0.00434	2.91e-06	0.93	0.07	0.077	0.077
STR185	Germany_Schleswig_Saxon_LMedieval	Italy_Sardinia_Medieval	0.0457	2.17e-06	0.772	0.228	0.088	0.088
STR185	Germany_Schleswig_Saxon_LMedieval	Italy_Medieval_EarlyModern.SG	0.00933	3.03e-06	0.88	0.12	0.07	0.07
STR185	Germany_Schleswig_Saxon_LMedieval	Italy_Medieval_EarlyModern_oCentralEuropean.SG	0.00725	3.01e-06	0.721	0.279	0.205	0.205
STR185	Germany_Schleswig_Saxon_LMedieval	Italy_Lazio_Viterbo_EarlyMedieval	0.0141	2.94e-06	0.846	0.154	0.079	0.079
STR140	Spain_Carolingian	CanaryIslands_Guanche.SG	0.232	3.57e-07	0.896	0.104	0.026	0.026
STR067	Spain_Carolingian	CanaryIslands_Guanche.SG	0.107	1.17e-06	0.949	0.051	0.024	0.024
STR140	Spain_Carolingian;Italy_Sardinia_Medieval	Italy_Sardinia_Medieval	0.00234	8.37e-06	1.635	-0.635	1.255	1.255	infeasible
STR105	Germany_Schleswig_Saxon_Lmedieval	Italy_Sardinia_Medieval	0.0628	1.1e-06	0.507	0.493	0.08	0.08	best 2-way model
STR105	Germany_Schleswig_Saxon_Lmedieval	Spain_Carolingian	0.054	5.12e-07	0.283	0.717	0.113	0.113	best 2-way model
STR105	Netherlands_Groningen_Saxon_Medieval	Spain_Medieval	0.00686	1.11e-06	0.324	0.676	0.117	0.117
STR105	Netherlands_Groningen_Saxon_Medieval	Spain_Carolingian	0.0501	5.21e-07	0.267	0.733	0.106	0.106	best 2-way model
STR105	Netherlands_Groningen_Saxon_Medieval	Italy_Sardinia_Medieval	0.0974	9.23e-07	0.483	0.517	0.074	0.074	best 2-way model
*SSE: sum of squared errors calculated from 'dscore' in the log file of qpAdm

## Sheet: S9- Plasmodium Database Referen
Supplementary Table 9- Plasmodium Database References (Non-Target ). Non-Plasmodium genomes from NCBI included in the custom Plasmodium screening database design.
NCBI Accession	NCBI Taxonomy ID	Description
K00360.1	32524	Amniota
X54264.1	4808	Blastocladiella emersonii
X60211.1	5791	Physarum polycephalum
X00779.1	4932	Saccharomyces cerevisiae
X00725.1	4932	Saccharomyces cerevisiae
X53465.1	4932	Saccharomyces cerevisiae
X01638.1	4932	Saccharomyces cerevisiae
V00098.1	7091	Bombyx mori
X58063.1	6280	Brugia pahangi
XM_641596.1	352472	Dictyostelium discoideum AX4
X00601.1	44689	Dictyostelium discoideum
X04988.1	7227	Drosophila melanogaster
X68436.1	6096	Podocoryna carnea
X53899.1	6577	Placopecten magellanicus
X05618.1	7612	Pisaster ochraceus
X67237.1	5888	Paramecium tetraurelia
X57508.1	6257	Parascaris univalens
X00466.1	5691	Trypanosoma brucei
X54004.1	5908	Tetrahymena pyriformis
X16643.1	5908	Tetrahymena pyriformis
X54512.1	5911	Tetrahymena thermophila
X53789.1	6853	Tachypleus tridentatus
X59574.1	44689	Dictyostelium discoideum
Z17234.1	3054	Chlamydomonas moewusii
X14962.1	3885	Phaseolus vulgaris
X14351.1	4788	Phytophthora megasperma
X15756.1	3702	Arabidopsis thaliana
X15755.1	3702	Arabidopsis thaliana
X15754.1	3702	Arabidopsis thaliana
K01554.1	1437183	Mesangiospermae
X03641.1	2708	Citrus limon
X57973.1	3055	Chlamydomonas reinhardtii
X58118.1	3747	Fragaria x ananassa
X60355.1	4232	Helianthus annuus
X06284.1	112509	Hordeum vulgare subsp. vulgare
X51997.1	3873	Lupinus luteus
X51999.1	3873	Lupinus luteus
NM_001326034.1	4097	Nicotiana tabacum
X57911.1	39946	Oryza sativa Indica Group
X16108.1	2945	Prorocentrum micans
X13421.1	3885	Phaseolus vulgaris
X13422.1	3885	Phaseolus vulgaris
X16607.1	3970	Phoradendron leucarpum
Z17282.1	4113	Solanum tuberosum
X63066.1	4565	Triticum aestivum
X70693.1	3165	Tetraselmis striata
X13839.1	9606	Homo sapiens
X04700.1	9606	Homo sapiens
X07408.1	314230	Blastopirellula marina DSM 3645
Y00365.1	10029	Cricetulus griseus
Z11997.1	10090	Mus musculus
Y00463.1	10116	Rattus norvegicus
X07245.1	9031	Gallus gallus
Z18678.1	27778	Ameiurus nebulosus
M96847.1	139	Borreliella burgdorferi
M74569.1	1488	Clostridium acetobutylicum
M63364.1	566	Pseudescherichia vulneris
M63372.1	548	Klebsiella aerogenes
M98865.1	1648	Erysipelothrix rhusiopathiae
M91198.1	1288	Staphylococcus xylosus
M94015.1	162	Treponema phagedenis
L00978.1	5865	Babesia bovis
M87566.1	5865	Babesia bovis
L12253.1	27457	Bactrocera dorsalis
NM_001043987.1	7091	Bombyx mori
K01854.1	6239	Caenorhabditis elegans
L10351.1	6239	Caenorhabditis elegans
M86241.1	5807	Cryptosporidium parvum
M16534.1	7227	Drosophila melanogaster
M35655.1	7227	Drosophila melanogaster
L10932.1	7245	Drosophila yakuba
L09199.1	7227	Drosophila melanogaster
L09200.1	7227	Drosophila melanogaster
L09201.1	7240	Drosophila simulans
M20419.1	7227	Drosophila melanogaster
M16922.1	7220	Drosophila erecta
M20420.1	7227	Drosophila melanogaster
M98836.1	5803	Eimeria bovis
M92073.1	5759	Entamoeba histolytica
L02417.1	5759	Entamoeba histolytica
M84652.1	5759	Entamoeba histolytica
M57231.1	5941	Euplotes eurystomus
L02108.1	6289	Haemonchus contortus
M76491.1	6289	Haemonchus contortus
M76492.1	6289	Haemonchus contortus
M76493.1	6289	Haemonchus contortus
M32364.1	6087	Hydra vulgaris
M84018.1	6088	Hydra oligactis
M84019.1	6087	Hydra vulgaris
M93689.1	7165	Anopheles gambiae
M90311.1	5763	Naegleria fowleri
M18732.1	5762	Naegleria gruberi
J04006.1	6282	Onchocerca volvulus
M36920.1	7656	Paracentrotus lividus
M34540.1	5888	Paramecium tetraurelia
L11716.1	51530	unidentified Haemosporida
M26500.1	7612	Pisaster ochraceus
M36921.1	7671	Strongylocentrotus droebachiensis
L01415.1	5911	Tetrahymena thermophila
L01416.1	5911	Tetrahymena thermophila
J04653.1	5874	Theileria annulata
M57386.1	5875	Theileria parva
M10240.1	5691	Trypanosoma brucei
M26595.1	5693	Trypanosoma cruzi
M31127.1	5691	Trypanosoma brucei
M15087.1	5691	Trypanosoma brucei
J05597.1	4767	Achlya klebsiana
M88684.1	2765	Aglaothamnion neglectum
M93409.1	3702	Arabidopsis thaliana
M20158.1	3702	Arabidopsis thaliana
M17189.1	3702	Arabidopsis thaliana
M84696.1	3702	Arabidopsis thaliana
M20405.1	3702	Arabidopsis thaliana
M11447.1	3055	Chlamydomonas reinhardtii
K03281.1	3055	Chlamydomonas reinhardtii
M14146.1	44689	Dictyostelium discoideum
L00652.1	44689	Dictyostelium discoideum
M24578.1	366501	Dictyostelium discoideum AX2
M23749.1	44689	Dictyostelium discoideum
M23751.1	44689	Dictyostelium discoideum
M23752.1	44689	Dictyostelium discoideum
M23753.1	44689	Dictyostelium discoideum
M23754.1	44689	Dictyostelium discoideum
M19491.1	44689	Dictyostelium discoideum
M19492.1	44689	Dictyostelium discoideum
M86760.1	4754	Pneumocystis carinii
L05466.1	4754	Pneumocystis carinii
M96932.1	4754	Pneumocystis carinii
M96933.1	4754	Pneumocystis carinii
L05529.1	4754	Pneumocystis carinii
L05530.1	4754	Pneumocystis carinii
M29934.1	5476	Candida albicans
M10992.1	4932	Saccharomyces cerevisiae
L08691.1	4932	Saccharomyces cerevisiae
K03154.1	27292	Saccharomyces pastorianus
L06209.1	4932	Saccharomyces cerevisiae
M86746.1	4932	Saccharomyces cerevisiae
M88172.1	4932	Saccharomyces cerevisiae
K02841.1	4896	Schizosaccharomyces pombe
M10671.1	1	root
K03317.1	7091	Bombyx mori
K00347.1	33213	Bilateria
K00264.1	9913	Bos taurus
M87332.1	2998	Chromulina chionophila
M98372.1	5989	Haptorida
K00173.1	3039	Euglena gracilis
M98377.1	5940	Euplotes aediculatus
M98387.1	5974	Halteria grandinella
M98386.1	5987	Isotricha prostoma
M23387.1	3873	Lupinus luteus
K00345.1	3873	Lupinus luteus
K00346.1	3873	Lupinus luteus
M24582.1	2113	Mycoplasma californicum
M98374.1	6019	Pseudomicrothorax sp.
M38450.1	3726	Raphanus sativus
K00239.1	10116	Rattus norvegicus
M98376.1	5949	Stylonychia lemnae
M19232.1	5791	Physarum polycephalum
M98384.1	5956	Uronychia sp.
M12119.1	9606	Homo sapiens
M27364.1	9606	Homo sapiens
L07395.1	9606	Homo sapiens
NM_001246729.1	10029	Cricetulus griseus
M12347.1	10092	Mus musculus domesticus
M12233.1	10090	Mus musculus
M12866.1	10090	Mus musculus
K02593.1	10090	Mus musculus
M60651.1	10092	Mus musculus domesticus
M64986.1	10116	Rattus norvegicus
M11942.1	10116	Rattus norvegicus
M15702.1	45196	unidentified cloning vector
M63852.1	32630	synthetic construct
M17524.1	32630	synthetic construct
M22214.1	32630	synthetic construct
M31718.1	32630	synthetic construct
M60948.1	32630	synthetic construct
M17490.1	11876	Avian sarcoma virus
M14228.1	9031	Gallus gallus
K01944.1	8355	Xenopus laevis
M21287.1	8355	Xenopus laevis
D10521.1	5908	Tetrahymena pyriformis
D00610.1	4932	Saccharomyces cerevisiae
Z19578.1	4896	Schizosaccharomyces pombe
Z19136.1	4896	Schizosaccharomyces pombe
L16578.1	44689	Dictyostelium discoideum
L14000.1	44689	Dictyostelium discoideum
L02418.1	5759	Entamoeba histolytica
L09235.1	9606	Homo sapiens
L13764.1	7130	Manduca sexta
L14769.1	5791	Physarum polycephalum
L21009.1	1592886	Dictyostelium discoideum AX3
X69097.1	9913	Bos taurus
X73685.1	9534	Chlorocebus aethiops
M35027.1	10249	Vaccinia virus Copenhagen
J03399.1	10245	Vaccinia virus
M20543.1	9606	Homo sapiens
M30548.1	9606	Homo sapiens
M75715.1	9606	Homo sapiens
M24507.1	32630	synthetic construct
L22060.1	7160	Aedes albopictus
L22252.1	6252	Ascaris lumbricoides
L21183.1	4754	Pneumocystis carinii
L23125.1	139	Borreliella burgdorferi
L23506.1	6319	Trichostrongylus colubriformis
D16504.1	3077	Chlorella vulgaris
L11270.1	6584	Spisula solidissima
L11271.1	31202	Spisula subtruncata
L11267.1	31208	Tresus capax
X74006.1	3112	Prototheca zopfii
Z24732.1	4932	Saccharomyces cerevisiae
X68897.1	28457	Chlamydomonas indica
Z25810.1	2829	Heterosigma akashiwo
X73881.1	5755	Acanthamoeba castellanii
U01371.1	11676	Human immunodeficiency virus 1
L24547.1	3067	Volvox carteri
X72679.1	4093	Nicotiana rustica
U02280.1	4896	Schizosaccharomyces pombe
NR_036946.1	28903	Mycoplasma bovis
X75453.1	5811	Toxoplasma gondii
X75429.1	5811	Toxoplasma gondii
X75430.1	5811	Toxoplasma gondii
U02925.1	1592886	Dictyostelium discoideum AX3
X65163.1	5759	Entamoeba histolytica
L10635.1	4577	Zea mays
L26243.1	3562	Spinacia oleracea
L26287.1	6183	Schistosoma mansoni
L26332.1	5875	Theileria parva
L26482.1	5888	Paramecium tetraurelia
L22736.1	44689	Dictyostelium discoideum
X76389.1	7668	Strongylocentrotus purpuratus
D14612.1	6728	Procambarus clarkii
L11717.1	51530	unidentified Haemosporida
X77616.1	10291	unidentified entomopoxvirus
L28817.1	5476	Candida albicans
L28998.1	5875	Theileria parva
U04381.1	5762	Naegleria gruberi
NM_001326776.1	3635	Gossypium hirsutum
U07053.1	3635	Gossypium hirsutum
U04849.1	5759	Entamoeba histolytica
D26372.1	3077	Chlorella vulgaris
D26373.1	3077	Chlorella vulgaris
D26374.1	3077	Chlorella vulgaris
D26375.1	3077	Chlorella vulgaris
X71840.1	375	Bradyrhizobium japonicum
M27071.1	10090	Mus musculus
L28812.1	2898	Cryptomonas paramecium
L31806.1	5807	Cryptosporidium parvum
X78959.1	35220	Physarum flavicomum
U08876.1	727	Haemophilus influenzae
U05314.1	4932	Saccharomyces cerevisiae
U09048.1	2932	Alexandrium fundyense
Z32848.1	4897	Schizosaccharomyces japonicus
Z28271.1	4932	Saccharomyces cerevisiae
X79482.1	7998	Ictalurus punctatus
U09833.1	5868	Babesia microti
U09736.1	5759	Entamoeba histolytica
L33847.1	1592886	Dictyostelium discoideum AX3
U06156.1	9668	Mustela putorius
Z34801.1	6239	Caenorhabditis elegans
L05343.1	35126	Cyclotella sp.
X58156.1	9606	Homo sapiens
L35152.1	3570	Dianthus caryophyllus
U07057.1	4754	Pneumocystis carinii
U07937.1	29190	Ammonia beccarii
L27124.1	10118	Rattus sp.
X69846.1	27322	Metschnikowia bicuspidata
L24401.1	35941	Linum perenne
U13150.1	1592886	Dictyostelium discoideum AX3
L36048.1	1034310	Wildemania amplissima
L36049.1	2786	Porphyra umbilicalis
Z33370.1	340047	Mycoplasma capricolum subsp. capricolum ATCC 27343
D17810.1	3072	Pseudochlorella pringsheimii
Z36071.1	4932	Saccharomyces cerevisiae
U14138.1	29905	Colletotrichum aeschynomenes
U14495.1	59203	Salmonella enterica subsp. arizonae
M28211.1	9606	Homo sapiens
L36556.1	4530	Oryza sativa
X79548.1	28185	Spirochaeta sp.
D17788.1	39947	Oryza sativa Japonica Group
U08848.1	3888	Pisum sativum
Z34900.1	37102	Sphaeroeca volvox
NR_025964.1	36744	Mycoplasma simbae
U17100.1	2771	Cyanidium caldarium
U17245.1	4932	Saccharomyces cerevisiae
U10884.1	28365	Xanthomonas phage Lf
U13638.1	779	Ehrlichia ruminantium
U14730.1	4932	Saccharomyces cerevisiae
U19103.1	4932	Saccharomyces cerevisiae
L32954.1	8022	Oncorhynchus mykiss
U08623.1	6915	Trichonephila clavipes
U08625.1	6915	Trichonephila clavipes
L22579.1	12870	Variola major virus
L19056.1	6661	Artemia franciscana
X77915.1	4097	Nicotiana tabacum
U19609.1	5802	Eimeria tenella
U15515.1	32630	synthetic construct
U18516.1	3284	Osmundastrum cinnamomeum
U20660.1	7244	Drosophila virilis
U20766.1	9031	Gallus gallus
X81903.1	38265	Glaucosphaera vacuolata
U20405.1	38090	Philya ferruginosa
NM_001088325.1	8355	Xenopus laevis
L38631.1	39453	Alexandrium affine
L38635.1	39448	Prorocentrum lima
L38639.1	39450	Prorocentrum triestinum
L26446.1	39464	Discophrya collini
L26447.1	39461	Homalozoon vermiculare
U20123.1	38043	Adisura bella
U20124.1	38045	Helicoverpa cf. armigera
U20127.1	38051	Heliocheilus albipunctella
U20134.1	38041	Heliothis subflexa
U20135.1	7102	Heliothis virescens
U20140.1	7111	Trichoplusia ni
U23936.1	28583	Allomyces macrogynus
U25718.1	5476	Candida albicans
U09425.1	13779	Chara connivens
X84378.1	3702	Arabidopsis thaliana
L43591.1	1592886	Dictyostelium discoideum AX3
X89647.1	41816	Androprosopa larvata
U31773.1	4530	Oryza sativa
X80987.1	41839	Conocephalum conicum
U31513.1	8296	Ambystoma mexicanum
L33450.1	27807	Geukensia demissa
L33449.1	6549	Mytilus californianus
U30821.1	2762	Cyanophora paradoxa
Z54830.1	9606	Homo sapiens
U38186.1	3353	Pinus banksiana
X89050.1	137	Spirochaetaceae
U27498.1	109239	Alexandrium margalefii
U28353.1	5811	Toxoplasma gondii
U36939.1	112509	Hordeum vulgare subsp. vulgare
U37280.1	200597	Sterkiella nova
U20586.1	7244	Drosophila virilis
U41389.1	37319	Pseudo-nitzschia multiseries
U41393.1	44445	Pseudo-nitzschia australis
U41391.1	44447	Pseudo-nitzschia delicatissima
X76263.1	10255	Variola virus
U39480.1	3702	Arabidopsis thaliana
NM_001288131.1	4113	Solanum tuberosum
NR_118811.1	347257	Mycoplasma agalactiae PG2
X95741.1	6997	Acheta domesticus
L15291.1	5941	Euplotes eurystomus
L15292.1	5941	Euplotes eurystomus
U26177.1	46628	unidentified guinea pig faeces isolate U26177
L49389.1	29176	Neospora caninum
M97809.1	5811	Toxoplasma gondii
L25635.1	5811	Toxoplasma gondii
M97956.1	5693	Trypanosoma cruzi
U41288.1	28583	Allomyces macrogynus
U30885.1	8355	Xenopus laevis
U46028.1	5911	Tetrahymena thermophila
U38804.1	2787	Porphyra purpurea
U55071.1	271108	Bombyx mori nucleopolyhedrovirus
Z72723.1	4932	Saccharomyces cerevisiae
U43128.1	5763	Naegleria fowleri
U43129.1	5763	Naegleria fowleri
X89388.1	49756	Clarkia mildrediae
U35394.1	39303	Entomophaga aulicae
U58641.1	48072	Pelvetia fastigiata
U58868.1	36200	Dissostichus mawsoni
Z75564.1	4565	Triticum aestivum
Z75568.1	4565	Triticum aestivum
Z74971.1	4932	Saccharomyces cerevisiae
Z74369.1	4932	Saccharomyces cerevisiae
U45449.1	5803	Eimeria bovis
M64176.1	44689	Dictyostelium discoideum
U60497.1	3847	Glycine max
U60494.1	4097	Nicotiana tabacum
Z78605.1	9606	Homo sapiens
D87691.1	10090	Mus musculus
D64052.1	4097	Nicotiana tabacum
U70308.1	5722	Trichomonas vaginalis
NR_026034.1	51362	Mycoplasma adleri
U71181.1	5807	Cryptosporidium parvum
U52064.1	37296	Human gammaherpesvirus 8
U41998.1	3702	Arabidopsis thaliana
U78193.1	139	Borreliella burgdorferi
U42493.1	45091	Ephedra saxatilis
U78718.1	6162	Girardia tigrina
D82026.1	52853	Silene latifolia subsp. alba
U71180.1	5807	Cryptosporidium parvum
U75429.1	5936	Moneuplotes crassus
U46561.1	5911	Tetrahymena thermophila
Z79638.1	3895	Sesbania rostrata
U34493.1	44410	Fusarium polyphialidicum
U67117.1	5804	Eimeria maxima
U53448.1	5868	Babesia microti
U70792.1	28464	Chlamydomonas zebra
Z93337.1	58671	Hypsibius sp. 'Moon 1997'
U49169.1	44689	Dictyostelium discoideum
Z93388.1	6239	Caenorhabditis elegans
X98013.1	3218	Physcomitrium patens
U75698.1	435895	Human herpesvirus 8 type M
U58944.1	36200	Dissostichus mawsoni
AF001214.1	4896	Schizosaccharomyces pombe
D84472.1	5476	Candida albicans
U85676.1	56374	Baileya levitans
U85688.1	56582	Polygrammate hebraeicum
U85700.1	56390	Lacinipolia renigera
AF003250.1	5961	Blepharisma japonicum
AF003251.1	60926	Spirostomum sp.
X87283.1	136996	Bradyrhizobium lupini
AF002685.1	3284	Osmundastrum cinnamomeum
AF002686.1	3396	Cycas revoluta
AF002689.1	58043	Podocarpus macrophyllus
U65638.1	3702	Arabidopsis thaliana
Y07977.1	2986	Ochromonas danica
Y14408.1	5802	Eimeria tenella
AF013419.1	5875	Theileria parva
U67740.1	51505	Bdallophytum americanum
AC000106.1	3702	Arabidopsis thaliana
AB002708.1	5759	Entamoeba histolytica
U80057.1	5764	Naegleria andersoni
U80058.1	51634	Naegleria australiensis
U80060.1	36334	Naegleria italica
U80061.1	36335	Naegleria jamiesoni
U41649.1	44440	Chattonella subsalsa
U41651.1	44451	Vacuolaria virescens
U94786.1	3570	Dianthus caryophyllus
AF017153.1	10090	Mus musculus
X80345.1	42384	Hyphochytrium catenoides
X75631.1	4788	Phytophthora megasperma
U76838.1	10116	Rattus norvegicus
U76839.1	10116	Rattus norvegicus
D37948.1	4932	Saccharomyces cerevisiae
AF021260.1	139	Borreliella burgdorferi
AF014922.1	5888	Paramecium tetraurelia
AF013984.1	5807	Cryptosporidium parvum
AB000272.1	5876	Theileria buffeli
U94636.1	9541	Macaca fascicularis
AF026388.1	5802	Eimeria tenella
AF026636.1	57200	Craterellus tubaeformis
D38242.1	33152	Ephedra sinica
D49829.1	4754	Pneumocystis carinii
D49830.1	4754	Pneumocystis carinii
D85299.1	3377	Welwitschia mirabilis
AJ002193.1	9606	Homo sapiens
AF031702.1	278021	Antonospora locustae
AF033852.1	3562	Spinacia oleracea
D85172.1	4053	Panax
AF036488.1	3382	Gnetum gnemon
AF036493.1	45322	Tragopogon dubius
AB001636.1	9606	Homo sapiens
U96965.1	5811	Toxoplasma gondii
AC002366.1	9606	Homo sapiens
AJ002038.1	40340	Pellia epiphylla
Y12108.1	36038	Barnettozyma californica
Y12553.1	4092	Nicotiana plumbaginifolia
AF039752.1	9031	Gallus gallus
AF042329.1	5802	Eimeria tenella
AJ003147.1	9606	Homo sapiens
AF008210.1	9	Buchnera aphidicola
Y14587.1	43963	Magnusiomyces magnusii
AF044845.1	72199	Chrysosaccus sp. CCMP295
AB000122.1	2866	Crypthecodinium cohnii
U67916.1	10090	Mus musculus
AF009565.1	3635	Gossypium hirsutum
AF026520.1	68578	Petrobiona massiliana
U22050.1	4785	Phytophthora cinnamomi
AF053105.1	49266	Fucus vesiculosus
AF053107.1	74467	Pelvetia canaliculata
AF053108.1	74478	Himanthalia elongata
AF051229.1	3335	Picea mariana
AF016249.1	5689	Leishmania tarentolae
AF056029.1	70144	Pellia neesiana
AF057288.1	6500	Aplysia californica
AF061019.1	3125	Coleochaete scutata
AF061020.1	41882	Mesostigma viride
AF061021.1	76049	Spirogyra sp. SVCK 253
AF063864.1	4896	Schizosaccharomyces pombe
AF031354.1	5940	Euplotes aediculatus
AF031356.1	5940	Euplotes aediculatus
AF031357.1	5940	Euplotes aediculatus
AF031360.1	5888	Paramecium tetraurelia
AF031366.1	5888	Paramecium tetraurelia
Y15179.1	4558	Sorghum bicolor
Z81464.1	6239	Caenorhabditis elegans
AF067154.1	11676	Human immunodeficiency virus 1
AF070103.1	42855	Daphnia longiremis
U88868.1	7227	Drosophila melanogaster
U39047.1	4768	Achlya ambisexualis
AB013180.1	1185355	Pyropia suborbiculata
AB013183.1	76160	Neoporphyra dentata
AB013185.1	81939	Pyropia pseudolinearis
U11761.1	5807	Cryptosporidium parvum
Z97631.1	62883	Batrachideidae gen. sp.
U61620.1	171627	Fusarium fujikuroi species complex
AF077607.1	79228	secondary endosymbiont of Trioza magnoliae
AF069626.1	77567	Hepatocystis sp.
Y11512.1	41457	Skeletonema pseudocostatum
Y11430.1	5811	Toxoplasma gondii
AL031130.1	7227	Drosophila melanogaster
AC004274.1	7227	Drosophila melanogaster
AF085966.1	9606	Homo sapiens
AF082591.1	70805	Leavenworthia crassa
AF082592.1	70806	Leavenworthia stylosa
AF082593.1	70807	Leavenworthia uniflora
AB012194.1	436175	Theileria sp. CNY1A
AB012195.1	436176	Theileria sp. CNY1B
AB012200.1	436180	Theileria sp. CC1A
AB012202.1	436182	Theileria sp. CC3B
U67716.1	1592886	Dictyostelium discoideum AX3
AF041468.1	55529	Guillardia theta
D86306.1	3662	Cucurbita moschata
AF088913.1	4102	Petunia x hybrida
AC005749.1	7227	Drosophila melanogaster
Y16234.1	72679	Prorocentrum arenarium
Y16235.1	39448	Prorocentrum lima
Y16236.1	72680	Prorocentrum maculosum
AF042175.1	10090	Mus musculus
AF086950.1	83000	Olisthodiscus luteus
AF022228.1	6577	Placopecten magellanicus
AF064611.1	63485	Periploca graeca
AF082519.1	5759	Entamoeba histolytica
Y17477.1	32630	synthetic construct
Y17478.1	32630	synthetic construct
Y17479.1	32630	synthetic construct
Y17480.1	32630	synthetic construct
Y17481.1	32630	synthetic construct
Y17482.1	32630	synthetic construct
Y17483.1	32630	synthetic construct
Y17488.1	32630	synthetic construct
Y17489.1	32630	synthetic construct
Y17494.1	32630	synthetic construct
Y17495.1	32630	synthetic construct
Y17498.1	32630	synthetic construct
AC005847.1	7227	Drosophila melanogaster
AB015713.1	144679	Ambispora leptoticha
AF043927.1	45113	Cercomonas sp. ATCC 50319
AF043928.1	227086	Bigelowiella natans
AF071216.1	9606	Homo sapiens
AF039211.1	44689	Dictyostelium discoideum
U96499.1	4096	Nicotiana sylvestris
AJ130860.1	100272	uncultured eukaryote
U72062.1	32630	synthetic construct
AF040972.1	75742	Hepatozoon catesbianae
AF041437.1	75738	Eimeria meleagrimitis
AF083424.1	85618	Ateline gammaherpesvirus 3
AF067228.1	9	Buchnera aphidicola
AB011501.1	31555	Paramecium bursaria Chlorella virus CVK2
AB011502.1	75908	Paramecium bursaria Chlorella virus UW1
AB011503.1	75909	Paramecium bursaria Chlorella virus EN5
AB011504.1	75910	Paramecium bursaria Chlorella virus T16
AB011505.1	75911	Paramecium bursaria Chlorella virus T1
AF056098.1	5980	Colpoda inflata
AF056099.1	5940	Euplotes aediculatus
AF056109.1	6026	Opisthonecta henneguyi
U97108.1	59999	Sulfonecta uniserialis
U76744.1	4565	Triticum aestivum
U76895.1	4565	Triticum aestivum
U76897.1	4565	Triticum aestivum
U80640.1	55332	Acanthophysium weirii
U80641.1	55334	Aleurocystidiellum disciforme
U80642.1	55335	Aleurocystidiellum subcruentatum
U80643.1	55337	Aleurodiscus aurantius
U80644.1	55338	Aleurodiscus wakefieldiae
U80645.1	55340	Amylostereum chailletii
AF011457.1	63446	Naegleria galeacystis
AF011460.1	63597	Heteramoeba clara
AF019200.1	62888	Clonostachys rosea f. catenulata
AF033046.1	69519	Caenoplana coerulea
AF050089.1	31325	Goniomonas truncata
AF050092.1	55529	Guillardia theta
AF050093.1	55529	Guillardia theta
AF050094.1	55529	Guillardia theta
AF056105.1	35110	Spathidium sp.
U40394.1	37296	Human gammaherpesvirus 8
NM_214598.1	7668	Strongylocentrotus purpuratus
AF020386.1	43782	Dipteronia sinensis
AF093013.1	83540	Cryptosporidium felis
U52519.1	6162	Girardia tigrina
AF097662.1	3544	Mesembryanthemum crystallinum
AF079359.1	48799	Setaria digitata
AF044820.1	50442	Papilio troilus
AF044834.1	77258	Papilio pilumnus
AF111868.1	47911	Entodinium caudatum
AF113935.1	2928	Alexandrium cohorticula
AF095904.1	5811	Toxoplasma gondii
AF059287.1	29674	Eleusine indica
AB014001.1	51715	Volvox barberi
AB014002.1	51718	Volvox globator
AB014003.1	47791	Volvox rousseletii
AB014005.1	47788	Pleodorina japonica
AB014010.1	47282	Eudorina elegans
AB014015.1	47779	Basichlamys sacculifera
AB014019.1	51700	Gonium quadratum
AB014020.1	47784	Gonium multicoccum
AB014021.1	51704	Gonium viridistellatum
AB014024.1	47776	Astrephomene perforata
AB014025.1	33099	Pandorina morum
AB014030.1	51707	Yamagishiella unicocca
AB014032.1	51709	Platydorina caudata
AB014037.1	71746	Gungnir kasakii
AB014039.1	52965	Phacotus lenticularis
AJ130893.1	85046	Chlamydomyxa labyrinthuloides
Y11510.1	55529	Guillardia theta
Y11508.1	2777	Gracilaria gracilis
Y11506.1	2822	Palmaria palmata
AB000912.1	87298	Tridacna hemolymph apicomplexan
AJ240703.1	9031	Gallus gallus
AJ240712.1	9031	Gallus gallus
AJ240713.1	9031	Gallus gallus
AB024998.1	3827	Cicer arietinum
AB021649.1	83390	Coryphaenoides acrolepis
AB021651.1	83391	Coryphaenoides cinereus
AF088250.1	88645	Squamarina lentigera
NM_001111455.1	4577	Zea mays
AF112360.1	79327	Schmidtea mediterranea
AC007478.1	3702	Arabidopsis thaliana
AF120717.1	4934	Lachancea kluyveri
AB000109.1	1592886	Dictyostelium discoideum AX3
AF131109.1	50032	Tetranychus viennensis
AF136503.1	28198	Arcobacter cryaerophilus
AF136504.1	28197	Arcobacter butzleri
AF136505.1	28200	Arcobacter skirrowii
AF136508.1	210	Helicobacter pylori
AF136510.1	35818	Helicobacter pullorum
AF136513.1	216	Helicobacter muridarum
AF136515.1	95127	Helicobacter cf. canis 29176
AF136516.1	760154	Sulfurospirillum barnesii SES-3
NM_131230.1	7955	Danio rerio
AF077553.1	6687	Penaeus monodon
AF114439.1	37103	Naegleria sp.
AB006556.1	6087	Hydra vulgaris
U87145.2	5811	Toxoplasma gondii
AF083249.1	9606	Homo sapiens
AF123288.1	98064	Lagynion scherffelii
AF123299.1	2825	Chrysophyceae
AF161253.1	44689	Dictyostelium discoideum
AF052897.1	44173	Cerianthus lloydii
AF149979.1	5888	Paramecium tetraurelia
AB029883.1	2785	Pyropia tenera
AF109776.1	32278	Metapenaeus ensis
D63137.1	34245	Zinnia elegans
AB022140.1	1643685	Borreliaceae
AB022145.1	87162	Borreliella sinica
AF161697.1	5888	Paramecium tetraurelia
AJ000992.1	44689	Dictyostelium discoideum
AF168956.1	9606	Homo sapiens
AF172606.1	6550	Mytilus edulis
AF095839.1	101493	Entosiphon sulcatum
AF095840.1	101493	Entosiphon sulcatum
AF141621.1	98768	Phlebia lilascens
AF106567.1	3635	Gossypium hirsutum
AF168927.1	45001	Maranta bicolor
AF176121.1	44689	Dictyostelium discoideum
AF095814.1	5936	Moneuplotes crassus
AF179228.1	4896	Schizosaccharomyces pombe
AB031399.1	1149232	Carabus yokoae marcilhaci
AB031405.1	49428	Carabus procerulus
AB031406.1	103245	Carabus koreanus
AB031410.1	103247	Carabus seishinensis
AB031412.1	49426	Carabus arboreus
AB031416.1	219148	Carabus canaliculatus
AB031417.1	103249	Carabus truncaticollis
AB032434.1	5868	Babesia microti
AF091146.1	103348	Collozoum pelagicum
AF091147.1	103357	Rhaphidozoum acuferum
AF094762.1	29176	Neospora caninum
AF188158.1	1172189	Oxytricha trifallax
AJ243568.1	5691	Trypanosoma brucei
AF185231.1	104681	Idanthyrsus pennatus
AF158725.1	34761	Thalia democratica
AF158726.1	34764	Oikopleura sp.
AF191497.1	4097	Nicotiana tabacum
AB034209.1	107032	Oikopleura longicauda
AF134781.1	107212	Cloning vector YEP46
AB020223.1	49249	Ditylum brightwellii
AJ249764.1	9606	Homo sapiens
AF131026.1	108482	Scutellospora sp. Scut1
AB035413.1	5885	Paramecium caudatum
AF035158.2	9606	Homo sapiens
AF210822.1	55347	Peniophora aurantiaca
AF170206.1	105133	Piromyces sp. JB-1999
AF113477.1	86630	Rhizopus azygosporus
AF113478.1	4843	Rhizopus microsporus var. chinensis
AF113480.1	90259	Rhizopus microsporus var. rhizopodiformis
U83331.1	56059	unidentified protist 56059
AF176672.1	5741	Giardia intestinalis
L77117.1	243232	Methanocaldococcus jannaschii DSM 2661
AF164630.1	105762	Ageniaspis citricola
AF123391.1	3702	Arabidopsis thaliana
AB012136.1	4896	Schizosaccharomyces pombe
AB026895.1	4565	Triticum aestivum
AB026897.1	4565	Triticum aestivum
AJ247534.1	99248	Biatora hypophaea
AF094539.1	3460	Coriaria myrtifolia
AF184961.1	6293	Wuchereria bancrofti
AF184617.1	7738	Branchiostoma californiense
AF120305.1	59641	Amblyomma glauerti
AF120309.1	48827	Haemaphysalis inermis
AB030945.1	8355	Xenopus laevis
AF220199.1	3352	Pinus taeda
AB037126.1	113255	Borrelia sp. TM1
AF204671.1	1906844	Wallacemonas collosoma
AB023020.1	3396	Cycas revoluta
AF162074.1	28583	Allomyces macrogynus
AF095689.1	10253	Vaccinia virus Tian Tan
AF223400.1	6182	Schistosoma japonicum
AF223570.1	114794	Epispathidium amphoriforme
AF223571.1	5940	Euplotes aediculatus
AF227620.1	3993	Euphorbia esula
AF140322.1	88598	Mexalictus arizonensis
AF101729.1	5762	Naegleria gruberi
AF227962.1	5949	Stylonychia lemnae
AF173614.1	8839	Anas platyrhynchos
AF173617.1	85101	Urocolius macrourus
AL161540.2	3702	Arabidopsis thaliana
X99331.2	29583	Funaria hygrometrica
AL162507.1	3702	Arabidopsis thaliana
AJ245951.1	5684	Leptomonas seymouri
NM_001244022.1	10029	Cricetulus griseus
AB023468.1	27328	Metschnikowia zobellii
AB023469.1	27327	Metschnikowia reukaufii
AB023471.1	52257	[Candida] agrestis
AB023473.1	27326	Metschnikowia pulcherrima
AB023475.1	56417	Metschnikowia agaves
AB041022.1	3486	Humulus lupulus
AF242307.1	3993	Euphorbia esula
AL353994.1	3702	Arabidopsis thaliana
AJ403606.1	10090	Mus musculus
AJ289250.1	5868	Babesia microti
AJ279579.1	68759	Hydnum repandum
AJ235521.2	35941	Linum perenne
AB022187.1	81056	Wolfiporia cocos
AJ251154.1	10090	Mus musculus
AF274095.1	129503	Diploschistes thunbergianus
AJ271023.1	64624	Andreaea nivalis
AJ271021.1	70144	Pellia neesiana
AJ271025.1	53015	Syzygiella autumnalis
AJ293726.1	3708	Brassica napus
AL135758.32	10090	Mus musculus
D66879.1	69975	Phyllozyma coprosmicola
D66881.1	69977	Phyllozyma dimmennae
D66885.1	69979	Phyllozyma linderae
AJ271777.1	114179	Symbiodinium sp. Pv9
AB049118.1	7650	Hemicentrotus pulcherrimus
AJ295006.1	4097	Nicotiana tabacum
AJ297131.1	10090	Mus musculus
AB049999.1	5870	Babesia rodhaini
AJ270158.1	99407	Monostichoplana filum
AB033537.1	39947	Oryza sativa Japonica Group
AY004340.1	134357	Phaeotrichum benjaminii
AJ300466.1	5665	Leishmania mexicana
AB044173.1	51722	Volvulina steinii
AB044177.1	33099	Pandorina morum
AB052654.2	980415	Lethenteron camtschaticum
AJ278115.1	7634	Heliocidaris erythrogramma
AE000512.1	243274	Thermotoga maritima MSB8
AJ271112.1	52995	Tortula truncata
AL513467.1	5141	Neurospora crassa
BC002223.1	10090	Mus musculus
AB055384.1	176196	Mauremys japonica
AJ287267.1	80370	Begonia formosana
AJ287281.1	99385	Begonia formosana x Begonia aptera
AB049723.1	3888	Pisum sativum
AB027525.1	44586	Panax notoginseng
AP003018.2	39947	Oryza sativa Japonica Group
AB026056.1	4097	Nicotiana tabacum
AB053090.1	4097	Nicotiana tabacum
AL590443.1	284813	Encephalitozoon cuniculi GB-M1
AL133502.4	9606	Homo sapiens
AL163195.5	9606	Homo sapiens
AB052895.1	36172	Myrmecia croslandi
AJ313216.1	86110	Cylindrostoma gracilis
AJ313223.1	162276	Cylindrostoma cf. paralutheri
AJ313221.1	103896	Scleraulophorus cephalatus
AP003354.2	9606	Homo sapiens
AF311633.1	44416	Eimeria nieschulzi
AF311637.1	162634	Eimeria separata
AF311638.1	162635	Eimeria sevilletensis
AJ295831.1	134685	Geminocarpus austrogeorgiae
AB066280.1	44030	Paramecium multimicronucleatum
AB046451.1	133487	Marvania coccoides
AB070222.1	5885	Paramecium caudatum
AJ318986.1	49932	Wittsteinia vacciniacea
AC087425.2	39947	Oryza sativa Japonica Group
AL583891.15	10090	Mus musculus
AL450397.19	10090	Mus musculus
AF416841.1	156226	Larkinia grandis
AF416842.1	173065	Anadara tuberculosa
AF416843.1	173073	Anadara similis
AF416846.1	6554	Anadara
AF416848.1	173070	Anadara adamsi
AF416852.1	121026	Arca mutabilis
AF416855.1	121031	Acar domingensis
AF416856.1	173075	Acar plicata
AF416857.1	1129268	Acar gradata
AF416858.1	173067	Arca ventricosa
AF416859.1	173077	Sheldonella olssoni
AF416860.1	173069	Noetia ponderosa
AF416861.1	121028	Arcopsis adamsi
AF416862.1	121029	Arcopsis solida
AF416863.1	173076	Glycimeris sp. Marko-2001
AF409121.1	64707	Chrysolepidomonas dendrolepidota
AF409122.1	64709	Mallomonas asmundae
AF409124.1	2829	Heterosigma akashiwo
AF409125.1	44451	Vacuolaria virescens
AF409126.1	44440	Chattonella subsalsa
AF409127.1	2977	Vaucheria bursata
AB051863.1	77912	Pinus densiflora
AJ419901.1	2110	Mycoplasma agalactiae
AF346420.1	633453	Knufia sp. CBS 268.34
AP003086.2	9606	Homo sapiens
AP003730.3	9606	Homo sapiens
BC020134.1	10090	Mus musculus
AJ302935.1	144246	Bentonia sp. indet 2
AJ302929.1	144326	Elasmosoma sp. RDB-2000
AJ302914.1	144399	Masona sp. RDB-2000
AJ302920.1	144472	Thoracoplites sp. RDB-2000
AJ302922.1	144451	Rhopalophorus sp. RDB-2000
AF262884.1	125458	Myoxanthus lonchophyllus
AB047728.1	110723	Hedychium spicatum
AB015972.1	39947	Oryza sativa Japonica Group
AB050948.1	5868	Babesia microti
AP004638.1	3240	Psilotum nudum
AY050094.1	172756	Aegla cholchol
AY050096.1	172756	Aegla cholchol
AY050097.1	172757	Aegla spectabilis
AY050110.1	172764	Aegla abtao
AF466934.1	185372	Palame anceps
AF466936.1	185372	Palame anceps
AL669815.5	9606	Homo sapiens
AC107293.4	9606	Homo sapiens
AL662895.7	10090	Mus musculus
AJ419792.1	5937	Euplotes octocarinatus
AB039953.1	118970	Alcaligenes sp. XY-234
AP003262.3	39947	Oryza sativa Japonica Group
AJ307703.1	162303	Clarkia similis
AJ307711.1	162303	Clarkia similis
AL669950.11	10090	Mus musculus
AL672243.12	10090	Mus musculus
AL683876.5	10090	Mus musculus
AL596384.17	10090	Mus musculus
AY103724.1	4577	Zea mays
AY104202.1	4577	Zea mays
AY104306.1	4577	Zea mays
AY104714.1	4577	Zea mays
AY105040.1	4577	Zea mays
AY105318.1	4577	Zea mays
AY107057.1	4577	Zea mays
AY109411.1	4577	Zea mays
AY112136.1	4577	Zea mays
AY067410.1	79327	Schmidtea mediterranea
AY067433.1	79327	Schmidtea mediterranea
AY067442.1	79327	Schmidtea mediterranea
AY067818.1	79327	Schmidtea mediterranea
AY068107.1	79327	Schmidtea mediterranea
AJ430542.1	186520	Sorbus aria
AJ421479.1	10090	Mus musculus
AJ457813.1	35217	Gromia oviformis
AJ457814.1	35217	Gromia oviformis
AB069891.1	129412	Delias flavissima
AB069903.1	152598	Belenois java
AB065724.1	9606	Homo sapiens
AB065918.1	9606	Homo sapiens
AB078979.1	51511	Ciona savignyi
AF448316.1	195830	Domeothrips sp. DM411
AJ493203.1	93969	Cryptosporidium meleagridis
AB089286.1	5808	Cryptosporidium muris
AB089296.1	5807	Cryptosporidium parvum
AL645535.16	10090	Mus musculus
AY124116.1	176454	Nephroma cellulosum
AY124118.1	1356014	Nephroma subhelveticum
AY124129.1	203384	Nephroma helveticum
AY124130.1	203385	Nephroma bellum
AY124134.1	58520	Nephroma expallidum
AY124141.1	203386	Nephroma laevigatum
AY124153.1	203389	Nephroma tangeriense
AL671492.12	10090	Mus musculus
AF408344.1	714532	Apiognomonia hystrix
AF408356.1	186170	Diaporthe perjuncta
AF408370.1	187260	Melanconiella spodiaea
AF408375.1	187240	Ophiovalsa betulae
AF408377.1	187263	Phragmoporthe conformis
AL645531.10	10090	Mus musculus
AL672259.9	10090	Mus musculus
AL844577.3	10090	Mus musculus
AL844487.3	10090	Mus musculus
AF539593.1	31243	Globodera rostochiensis
AJ428072.1	3181	Spirogyra sp.
AL671904.8	10090	Mus musculus
AL732552.8	10090	Mus musculus
AL772301.7	10090	Mus musculus
AB084308.1	51685	Chloromonas asteroidea
AB084309.1	51687	Chlamydomonas macrostellata
AB084310.1	47905	Chlamydomonas mutabilis
AB084312.1	51728	Chloromonas reticulata
AB084316.1	51731	Chloromonas rosae
AB084322.1	51318	Carteria radiosa
AB084330.1	3048	Dunaliella parva
AK112312.1	7719	Ciona intestinalis
AK113409.1	7719	Ciona intestinalis
AK113928.1	7719	Ciona intestinalis
AK113932.1	7719	Ciona intestinalis
AK114613.1	7719	Ciona intestinalis
AK115786.1	7719	Ciona intestinalis
AK116484.1	7719	Ciona intestinalis
AL772258.9	10090	Mus musculus
AL714017.11	10090	Mus musculus
AL603682.36	10090	Mus musculus
AL837507.5	10090	Mus musculus
AL844583.6	10090	Mus musculus
AL845462.6	10090	Mus musculus
AC134943.2	9606	Homo sapiens
AC093175.9	10090	Mus musculus
AL606745.11	10090	Mus musculus
AY116144.1	5949	Stylonychia lemnae
AJ515167.1	175244	uncultured Basidiomycota
AJ515168.1	175244	uncultured Basidiomycota
AF484693.1	202245	Bryonosema tuftyi
AY066156.1	79327	Schmidtea mediterranea
AY066215.1	79327	Schmidtea mediterranea
AY066224.1	79327	Schmidtea mediterranea
AY067155.1	79327	Schmidtea mediterranea
BT001197.1	3702	Arabidopsis thaliana
AL845504.8	10090	Mus musculus
AC087556.30	10090	Mus musculus
AC073435.26	10090	Mus musculus
AC079445.28	10090	Mus musculus
AC109606.11	10090	Mus musculus
AC083892.19	10090	Mus musculus
AL929210.4	7955	Danio rerio
AL670169.9	10090	Mus musculus
AL928638.7	10090	Mus musculus
AL731650.26	10090	Mus musculus
AL929142.6	10090	Mus musculus
AL645491.15	10090	Mus musculus
BX000493.1	39947	Oryza sativa Japonica Group
AL845305.5	10090	Mus musculus
AL928979.4	7955	Danio rerio
AL928888.5	10090	Mus musculus
AL928832.7	10090	Mus musculus
AL929305.4	7955	Danio rerio
AY142075.1	209644	Colpodella sp. ATCC50594
AE015929.1	176280	Staphylococcus epidermidis ATCC 12228
AL928851.6	7955	Danio rerio
AJ509258.1	7460	Apis mellifera
AJ490401.1	4530	Oryza sativa
AJ534443.1	216223	Neoplaconema sp. 'gloeosporioides'
AB035328.1	5911	Tetrahymena thermophila
AL935136.4	7955	Danio rerio
AL844146.2	10090	Mus musculus
AP006183.1	9606	Homo sapiens
AE009442.1	183190	Xylella fastidiosa Temecula1
AL929216.6	7955	Danio rerio
AL845444.9	7955	Danio rerio
AL672051.14	10090	Mus musculus
AE015927.1	212717	Clostridium tetani E88
AL844894.14	7955	Danio rerio
AL840627.7	7955	Danio rerio
AB101599.1	148819	Anadara broughtonii
AB101600.1	142561	Diluvarca ferruginea
AB101601.1	142560	Anadara antiquata
AB101602.1	220873	Tegillarca granosa
AB101603.1	220874	Tegillarca nodifera
AB101605.1	182737	Barbatia lacerata
AB101606.1	220880	Barbatia fusca
AB101608.1	182739	Glycymeris rotunda
AB101612.1	173067	Arca ventricosa
AB101613.1	192394	Cosa waikikia
AB102736.1	220898	Plicatula muricata
AB102737.1	114971	Plicatula australis
AB102739.1	220899	Anomia sinensis
AB102740.1	182715	Lima fujitai
AB102741.1	220900	Ctenoides ales
AB102742.1	182761	Limaria fragilis
AB102743.1	102316	Excellichlamys spectabilis
AB102744.1	106309	Gloripallium speciosum
AB102747.1	27808	Chlamys islandica
AB102748.1	6573	Mizuhopecten yessoensis
AB102749.1	182712	Spondylus varius
AB102750.1	106279	Spondylus sinensis
AB102751.1	192391	Parvamussium crypticum
AB102753.1	182722	Pinna saccata
AB102754.1	102331	Pinna muricata
AB102756.1	74443	Lopha cristagalli
AB102757.1	29159	Crassostrea gigas
AB102759.1	182718	Pycnodonte taniguchii
AB102760.1	182720	Isognomon perna
AB102761.1	102323	Isognomon legumen
AB102762.1	182728	Isognomon acutirostris
AB102763.1	206411	Pinctada imbricata
AB102765.1	220904	Vulsella vulsella
AB102767.1	182727	Pteria loveni
AB101611.1	142556	Cucullaea labiata
AB103122.1	182747	Arcuatula senhousia
AB103127.1	112136	Lithophaga nigra
AB103130.1	182723	Septifer excisus
AB103133.1	192398	Episiphon yamakawai
AL929291.9	7955	Danio rerio
AL773598.5	7955	Danio rerio
AL928890.6	10090	Mus musculus
AL954669.8	7955	Danio rerio
AL935336.11	10090	Mus musculus
AB103587.1	5870	Babesia rodhaini
AP005621.2	39947	Oryza sativa Japonica Group
AB091244.1	170830	Blastocystis sp. QQ98-4
AB091251.1	170834	Blastocystis sp. RN94-9
AB056698.2	5961	Blepharisma japonicum
AL929382.9	10090	Mus musculus
AL928740.6	7955	Danio rerio
AB099707.2	1338344	Ambigolimax valentianus
AK122424.1	10090	Mus musculus
AY216871.1	224214	Rhodotorula sp. 1e
AE016830.1	226185	Enterococcus faecalis V583
AB059359.1	1579	Lactobacillus acidophilus
AB067707.1	72228	Ophiocordyceps sinensis
BX322557.1	9606	Homo sapiens
AJ550544.1	5207	Cryptococcus neoformans
AE015925.1	227941	Chlamydia caviae GPIC
AL731888.5	39947	Oryza sativa Japonica Group
AL935072.4	39947	Oryza sativa Japonica Group
AE016879.1	198094	Bacillus anthracis str. Ames
AL935202.7	7955	Danio rerio
AL954190.5	7955	Danio rerio
AL974310.15	7955	Danio rerio
AB002583.1	280699	Cyanidioschyzon merolae strain 10D
BX005071.4	7955	Danio rerio
AJ535623.1	3726	Raphanus sativus
BX322614.3	7955	Danio rerio
AP006311.2	9606	Homo sapiens
AJ488712.1	45751	Littorina keenae
AL845299.13	10090	Mus musculus
AC115894.6	10090	Mus musculus
BX000452.7	7955	Danio rerio
BC053004.1	10090	Mus musculus
AL929413.13	10090	Mus musculus
AJ420688.2	233190	Cryptomonas borealis
AL773595.10	10090	Mus musculus
AJ508456.1	36907	Kazachstania telluris
AJ508457.1	5476	Candida albicans
AJ508469.1	374178	Meyerozyma carpophila
AJ508475.1	52247	[Candida] inconspicua
AJ508483.1	36031	Wickerhamomyces sydowiorum
AJ508486.1	273371	Candida orthopsilosis
AJ508487.1	273371	Candida orthopsilosis
AJ508488.1	273372	Candida metapsilosis
AJ508489.1	4927	Wickerhamomyces anomalus
AJ508490.1	278025	Kazachstania pintolopesii
AJ508493.1	45582	[Candida] saitoana
AJ508500.1	1276170	Yamadazyma mexicana
AJ508509.1	36914	Lodderomyces elongisporus
AJ508512.1	717740	Hyphopichia burtonii
AJ508516.1	36025	Nakazawaea holstii
AJ508518.1	4921	Pichia norvegensis
AJ508528.1	66948	Meyerozyma caribbica
AJ508529.1	45548	[Candida] fennica
AJ508531.1	5491	[Candida] melibiosica
AL928661.10	10090	Mus musculus
AL935160.11	7955	Danio rerio
BX005067.6	7955	Danio rerio
AY293158.1	234805	Scytinostroma caudisporum
AY293198.1	160032	Phlebia albomellea
AL772135.14	10090	Mus musculus
AE017125.1	235279	Helicobacter hepaticus ATCC 51449
AY255624.1	6941	Rhipicephalus microplus
AY254898.1	44386	Haemaphysalis longicornis
AY254899.1	34631	Rhipicephalus appendiculatus
AB109206.2	39947	Oryza sativa Japonica Group
BX255875.3	39947	Oryza sativa Japonica Group
AJ496239.1	177195	Symbiotaphrina lignicola
AY283747.1	238746	Micronuclearia podoventralis
AE017143.1	233412	[Haemophilus] ducreyi 35000HP
AE017126.1	167539	Prochlorococcus marinus subsp. marinus str. CCMP1375
BX004853.7	7955	Danio rerio
BX247951.11	7955	Danio rerio
AL954725.9	7955	Danio rerio
AJ535378.1	216893	Alexandrium sp. tamutum
AJ535380.1	39455	Alexandrium minutum
AJ535383.1	40986	Alexandrium ostenfeldii
AJ535385.1	109157	Alexandrium taylorii
AJ535386.1	2926	Alexandrium tamarense
AJ535392.1	2925	Alexandrium catenella
AY294151.1	207334	Vannella ebro
AY338614.1	240908	Machilis sp. AR01
AY338615.1	240909	Machilis sp. AR02
AY338616.1	240910	Hypogastrura sp. CB02
AY338634.1	241041	Leptohyphes apache
AE016825.1	243365	Chromobacterium violaceum ATCC 12472
AL672110.10	10090	Mus musculus
AL833782.13	10090	Mus musculus
BX088539.6	10090	Mus musculus
AL713978.9	10090	Mus musculus
BX647446.1	9606	Homo sapiens
BX647725.1	9606	Homo sapiens
XM_641742.1	352472	Dictyostelium discoideum AX4
AL929331.15	7955	Danio rerio
AL845356.8	10090	Mus musculus
AL929250.8	7955	Danio rerio
BX649232.1	10090	Mus musculus
BX005057.8	7955	Danio rerio
AJ556784.1	2337	Thermotoga neapolitana
AJ556785.1	590168	Thermotoga naphthophila RKU-10
AJ556786.1	390874	Thermotoga petrophila RKU-1
AJ556787.1	1288483	Thermotoga neapolitana LA10
AJ556789.1	228343	Thermotoga sp. FjSS3-B.1
AJ556790.1	126738	Thermotoga sp. RQ7
AJ556792.1	126739	Thermotoga sp. SG1
BX088594.5	7955	Danio rerio
AJ550994.1	225656	Paravahlkampfia sp. li3_03
AL954145.13	7955	Danio rerio
AL935126.18	7955	Danio rerio
AJ566396.1	1117310	Funneliformis caledonium
AY326295.1	216203	Lithacrosiphon cristatus
BX005258.11	7955	Danio rerio
AY210459.1	34515	Glottidia pyramidata
AY210460.1	33478	Laqueus californianus
AY210465.1	231370	Oerstedia dorsalis
AY210466.1	84287	Oligacanthorhynchus tortuosa
AY210467.1	231372	Oncicola sp. YJP-2003
AY210469.1	96448	Philodina roseola
AY210471.1	104791	Sinantherina socialis
AY210472.1	231373	Symbion sp. YJP-2003
AY210473.1	88944	Tubulanus annulatus
AL954666.10	7955	Danio rerio
AY221722.1	222885	Bryopsis hypnoides
AY221730.1	135591	Phacus smulkowskianus
BX005084.16	10090	Mus musculus
AY335222.1	46840	Drosophila capricorni
AY335225.1	30047	Drosophila sturtevanti
BX004819.11	7955	Danio rerio
AJ419953.1	76084	Asarum caudigerum
AJ539076.1	4097	Nicotiana tabacum
AL671902.6	10090	Mus musculus
AL732577.5	7955	Danio rerio
BX119966.7	7955	Danio rerio
AY494079.1	49266	Fucus vesiculosus
AY471624.1	198662	Melampsora epitea
AY471629.1	198662	Melampsora epitea
AY471636.1	198662	Melampsora epitea
AY471637.1	198662	Melampsora epitea
BX649639.4	7955	Danio rerio
AJ563474.1	29159	Crassostrea gigas
AJ556992.1	228411	Vitis piasezkii
BX248328.6	7955	Danio rerio
AL953908.7	7955	Danio rerio
AY455669.1	2961	Amphidinium carterae
AY455670.1	160604	Amphidinium massartii
AY455672.1	259922	Amphidinium gibbosum
AY455673.1	259923	Amphidinium steinii
AY455674.1	107036	Amphidinium operculatum
AY455676.1	259924	Amphidinium mootonorum
AY455677.1	259925	Amphidinium incoloratum
AY455679.1	259926	Togula britannica
AY455681.1	392772	Gymnodinium venator
AY430093.1	27406	Cherax quadricarinatus
AL954656.9	7955	Danio rerio
AL928755.5	39947	Oryza sativa Japonica Group
AC119177.11	10090	Mus musculus
BX649446.6	7955	Danio rerio
AE017198.1	257314	Lactobacillus johnsonii NCC 533
AY460590.1	107036	Amphidinium operculatum
AY460591.1	107036	Amphidinium operculatum
AY460595.1	160602	Amphidinium herdmanii
AY450420.1	38079	Minchinia teredinis
AE017196.1	163164	Wolbachia endosymbiont of Drosophila melanogaster
AY446937.1	262001	Pallenopsis mavonix
AY460161.1	232894	Tuberculina persicina
AE017194.1	222523	Bacillus cereus ATCC 10987
AY465095.1	264259	Physella parkeri
AY533143.1	264658	Theileria sp. OT1
AY489724.1	267683	Virgatospora echinofibrosa
AY532461.1	162014	uncultured rhodophyte
BC067911.1	8364	Xenopus tropicalis
AY570370.1	268564	Dotyophycus abbottiae
AY490552.1	58043	Podocarpus macrophyllus
BX323819.9	7955	Danio rerio
AY507379.1	272469	Riccia huebeneriana subsp. sullivantii
AY507386.1	655224	Treubia lacunosoides
AY502960.1	5778	Vermamoeba vermiformis
AY520230.1	271349	Candida sp. BG02-7-20-018D-1-1
AY520263.1	271323	Candida sp. BG02-7-17-006A-1-1
AY541685.1	274049	Plagiopyliella pacifica
NM_207782.1	284811	Eremothecium gossypii ATCC 10895
NM_208524.1	284811	Eremothecium gossypii ATCC 10895
NM_208613.1	284811	Eremothecium gossypii ATCC 10895
NM_209247.1	284811	Eremothecium gossypii ATCC 10895
AY555146.1	3747	Fragaria x ananassa
AC102529.18	10090	Mus musculus
AY622338.1	280462	Pseudonigrita arnaudi
AY620342.1	175275	uncultured Cercozoa
AY620348.1	175275	uncultured Cercozoa
AY620364.1	175275	uncultured Cercozoa
BX571856.1	282458	Staphylococcus aureus subsp. aureus MRSA252
AY550890.1	6386	Tubifex tubifex
CR382127.1	284591	Yarrowia lipolytica CLIB122
CR382128.1	284591	Yarrowia lipolytica CLIB122
CR382129.1	284591	Yarrowia lipolytica CLIB122
CR382130.1	284591	Yarrowia lipolytica CLIB122
CR382131.1	284591	Yarrowia lipolytica CLIB122
CR382132.1	284591	Yarrowia lipolytica CLIB122
AY561863.1	283409	Callyspongia sp. UCMPWC1037
AY561868.1	283415	Chondrilla sp. G304573
AY561871.1	283419	Timea lowchoyi
AY557407.1	283039	Opisthoteuthis sp. ARL-2004
AY557416.1	61676	Heteroteuthis hawaiiensis
AY557417.1	61680	Rossia palpebrosa
AY557419.1	61748	Stoloteuthis leucoptera
AY557420.1	34541	Spirula spirula
AY557421.1	55281	Idiosepius pygmaeus
AY557430.1	61704	Cranchia scabra
AY557434.1	283048	Abraliopsis pfefferi
AY557442.1	61677	Stigmatoteuthis hoylei
AY557453.1	72291	Filippovia knipovitchi
AY557454.1	283369	Psychroteuthis sp. ARL-2004
AY666160.1	53992	Cylicocyclus nassatus
AY571279.1	74654	Rosa roxburghii
AY571375.1	120300	Dinophysis norvegica
AC132115.2	10090	Mus musculus
AC122908.4	10090	Mus musculus
AY583964.1	288641	Metanephrops armatus
AY583967.1	288650	Thaumastochelopsis sp. QMW25868
AC091272.12	10090	Mus musculus
AC140257.3	10090	Mus musculus
AY700005.1	53992	Cylicocyclus nassatus
AY590486.1	290077	cryptoperidiniopsoid sp. NOAA Beach
AC140305.3	10090	Mus musculus
AC149284.5	10090	Mus musculus
AC136021.5	10090	Mus musculus
NM_213670.2	8364	Xenopus tropicalis
AY609662.1	9823	Sus scrofa
AY610344.1	9823	Sus scrofa
AY581290.1	60905	Exaerete frontalis
AY555562.1	187706	Tomocerus minor
AC140276.3	10090	Mus musculus
AC138027.3	10090	Mus musculus
AC110817.6	10090	Mus musculus
AC132257.5	10090	Mus musculus
AY744813.1	36667	Philaenus spumarius
AY744814.1	295196	Neophilaenus lineatus
AY744816.1	295199	Lepyronia coleoptrata
AY744817.1	295201	Aphrophora alni
AY744819.1	295202	Aphrophora cribrata
AY744820.1	295203	Lepyronia quadrangularis
AY744821.1	295204	Cosmoscarta sp. JRC-2004
AY744822.1	295206	Liorhina sp. JRC-2004
AY744823.1	139605	Prosapia bicincta
AY744825.1	295209	Zulia vilior
AY744827.1	295211	Philaenus maghresignus
AY744828.1	295213	Aeneolamia contigua
AY744829.1	295216	Epipyga sp. n. JRC-2004-a
AY744830.1	295222	Evexus n. sp. JRC-2004-r
AY744831.1	295223	Evexus n. sp. JRC-2004-e
AY744832.1	295229	Mahanarva costaricensis
AY744833.1	295235	Cephisus siccifolius
AY582840.1	133385	Smittium simulii
AE017332.1	295358	Mycoplasma hyopneumoniae 232
AY714141.1	296372	Haemoproteus sp. AP8
AY714142.1	296373	Haemoproteus sp. AP9
AY714148.1	296302	Haemoproteus sp. AP15
AY714155.1	296310	Haemoproteus sp. AP22
AY714159.1	296314	Haemoproteus sp. AP26
AY714179.1	296336	Haemoproteus sp. AP46
AY714188.1	296346	Haemoproteus sp. AP55
AY714192.1	296350	Haemoproteus sp. AP59
AY702121.1	44458	Chloropicon primus
AY702147.1	252309	Chloropicon sieburthii
AY623619.1	4787	Phytophthora infestans
AC132431.3	10090	Mus musculus
AC133599.3	10090	Mus musculus
AC122854.4	10090	Mus musculus
AY653733.1	212035	Acanthamoeba polyphaga mimivirus
AY500368.1	2876	Dictyota dichotoma
AC132334.3	10090	Mus musculus
AC147128.3	10090	Mus musculus
AC112266.6	10090	Mus musculus
AC140929.4	10090	Mus musculus
AC124759.4	10090	Mus musculus
AC125159.4	10090	Mus musculus
AC132121.3	10090	Mus musculus
AY633708.1	47247	Lotus corniculatus
AY682813.1	2868	Peridinium bipes
AY831406.1	2926	Alexandrium tamarense
AY831408.1	39455	Alexandrium minutum
AY831409.1	39453	Alexandrium affine
AY831410.1	143672	Akashiwo sanguinea
AY831411.1	143672	Akashiwo sanguinea
AY831412.1	143672	Akashiwo sanguinea
AY831436.1	453998	Monocercomonoides sp. PA203
AY831437.1	453998	Monocercomonoides sp. PA203
AY831438.1	453998	Monocercomonoides sp. PA203
AY831439.1	453998	Monocercomonoides sp. PA203
AY831444.1	453998	Monocercomonoides sp. PA203
AY831446.1	453998	Monocercomonoides sp. PA203
AY815495.1	6182	Schistosoma japonicum
AC154286.1	10090	Mus musculus
AC154335.1	10090	Mus musculus
AY831445.1	453998	Monocercomonoides sp. PA203
AC117207.5	10090	Mus musculus
AY851262.1	92180	Trichinella sp. T8
CP000029.1	176279	Staphylococcus epidermidis RP62A
AY860671.1	308864	Expression vector pTGPI-GFP
AY851488.1	888062	Dialister micraerophilus DSM 19965
AY851489.1	309120	Dialister micraerophilus
AY851490.1	309120	Dialister micraerophilus
AY859738.1	55009	Depressigyra globulus
AY729844.1	52551	Mallomonas rasilis
AY729849.1	82937	Pythium graminicola
AY862561.1	49495	Ceratopteris richardii
AC155346.1	51351	Brassica rapa subsp. pekinensis
AC155348.1	51351	Brassica rapa subsp. pekinensis
AY729815.1	92981	Apodachlya brachynema
AY729820.1	2832	Diacronema lutheri
AY729824.1	97485	Prymnesium parvum
AY729828.1	92981	Apodachlya brachynema
AY729830.1	37099	Isochrysis galbana
AY729833.1	2832	Diacronema lutheri
AY729836.1	100863	Plectospira myriandra
AY894835.1	4787	Phytophthora infestans
AC132149.4	10090	Mus musculus
AY870043.1	310122	Chaubardiella pubescens
AY868731.1	156406	uncultured spirochete
AY688817.1	304447	Frullania eboracensis
AC154000.4	10090	Mus musculus
AY857963.1	308168	Cerdia sp. Escamilla et al. 153
AC153998.2	10090	Mus musculus
AC156435.1	31033	Takifugu rubripes
BT020541.1	3702	Arabidopsis thaliana
AC155928.2	10090	Mus musculus
AJ870404.2	305961	Gnophos porphyratus
AC153864.5	10090	Mus musculus
AY747931.1	101934	Neruda metharme
AY872260.1	310585	Thraustochytriidae sp. Fng105
AY872261.1	310586	Thraustochytriidae sp. Fng108
AY875982.1	5811	Toxoplasma gondii
AE017321.1	292805	Wolbachia endosymbiont strain TRS of Brugia malayi
BC089396.1	9606	Homo sapiens
AC154440.2	10090	Mus musculus
AC135800.24	3880	Medicago truncatula
AC154243.2	10090	Mus musculus
AY858953.1	311116	Swampomyces triseptatus
NM_001087839.1	8355	Xenopus laevis
AY902477.1	6182	Schistosoma japonicum
AC131084.13	10090	Mus musculus
AY925152.1	69404	Atractylodes chinensis
AC110091.4	10090	Mus musculus
AY729861.1	100863	Plectospira myriandra
AY780052.1	252184	Bombardia bombarda
AY898751.1	34613	Ixodes ricinus
AC154667.2	10090	Mus musculus
AC156271.5	10090	Mus musculus
AY913984.1	313035	Hylaeus connectens
AC090655.63	10090	Mus musculus
AC116882.9	10090	Mus musculus
AY916396.1	231055	uncultured Glomus
AY916398.1	231055	uncultured Glomus
AC104928.8	10090	Mus musculus
AC153824.9	10090	Mus musculus
AC153828.8	10090	Mus musculus
AY916801.1	129788	Ruditapes philippinarum
AY916802.1	129788	Ruditapes philippinarum
AY916803.1	129788	Ruditapes philippinarum
AY436553.2	72664	Eutrema salsugineum
BC091187.1	10116	Rattus norvegicus
AY811172.1	6182	Schistosoma japonicum
AY812042.1	6182	Schistosoma japonicum
AY934696.1	4974	Dioszegia crocea
AY934697.1	265192	uncultured Aphyllophorales
AY934699.1	248124	uncultured tremellomycete
AY934706.1	282507	uncultured Ustilaginomycetes
AY934709.1	209467	uncultured Trichocomaceae
AY934717.1	248124	uncultured tremellomycete
BC091680.1	7955	Danio rerio
AY892919.1	32630	synthetic construct
BT021206.1	7227	Drosophila melanogaster
BT021296.1	7227	Drosophila melanogaster
AY893449.1	32630	synthetic construct
AY942936.1	9606	Homo sapiens
AY943180.1	153971	Mycobacterium palustre
AY829083.1	96446	Lecane bulla
AY829084.1	160652	Brachionus patulus
AY829085.1	84397	Asplanchna sieboldi
AY829086.1	10237	Moniliformis moniliformis
AY829087.1	317550	Mediorhynchus sp. MGV-2005
AY829088.1	60534	Macracanthorhynchus ingens
AY829089.1	317551	Oncicola sp. MGV-2005
AY829090.1	84287	Oligacanthorhynchus tortuosa
AY829091.1	317552	Neoechinorhynchus saginatus
AY829092.1	317554	Illiosentis sp. MGV-2005
AY829093.1	60532	Leptorhynchoides thecatus
AY829096.1	317556	Pomphorhynchus bulbocolli
AY829097.1	185727	Echinorhynchus truttae
AY829098.1	317559	Transvena annulospinosa
AY829099.1	317560	Rhadinorhynchus sp. MGV-2005
AY829100.1	317563	Acanthocephaloides propinquus
AY829101.1	317564	Acanthocephalus lucii
AY829102.1	60539	Plagiorhynchus cylindraceus
AY829106.1	317568	Acanthocephalus dirus
AY829110.1	84285	Filisoma bucerium
AY829111.1	84280	Floridosentis mugilis
AY839243.1	33490	Notosaria nigricans
AC153859.6	10090	Mus musculus
AC146757.19	3880	Medicago truncatula
AJ872269.1	93929	Thermotoga petrophila
AJ872272.1	126741	Thermotoga sp. KOL6
AY842981.1	5759	Entamoeba histolytica
AY842984.1	5759	Entamoeba histolytica
AC126778.9	3880	Medicago truncatula
AC125482.9	3880	Medicago truncatula
AY923946.1	315755	Fissurella virescens
AY377776.1	54986	Fissurellidae
AY923957.1	36098	Haliotis midae
AY952382.1	55960	Yucca filamentosa
AY952385.1	59011	Typha angustifolia
AY952387.1	319741	Sparganium glomeratum
AY952390.1	44976	Philydrum lanuginosum
AY952391.1	4726	Pandanus tectorius
AY952392.1	319739	Ottelia acuminata
AY952393.1	13606	Magnolia fordiana
AY952395.1	55477	Limnocharis flava
AY952396.1	203638	Iris japonica
AY952397.1	55466	Hydrocleys nymphoides
AY952398.1	62340	Hydrocharis dubia
AY952399.1	51024	Hydrilla verticillata
AY952400.1	62339	Halophila ovalis
AY952403.1	55455	Enhalus acoroides
AY952404.1	4611	Cyperus alternifolius
AY952405.1	229534	Caldesia oligococca
AY952406.1	62338	Blyxa japonica
AY952408.1	76084	Asarum caudigerum
AY952411.1	145231	Acanthochlamys bracteata
AY952610.1	320026	Euxoa tocoyae
AY952622.1	1485832	Homorthodes hanhami
AY952626.1	320080	Properigea albimacula
AY955371.1	260090	uncultured glomeraceous AM fungus
AC121359.8	10090	Mus musculus
AC141209.11	10090	Mus musculus
AC117729.9	10090	Mus musculus
AY954892.1	117008	Cryptosporidium andersoni
AY954893.1	117008	Cryptosporidium andersoni
AY954894.1	117008	Cryptosporidium andersoni
AY954895.1	27987	Cryptosporidium baileyi
AY790624.1	314378	Trirhithrum demeyeri
AY961498.1	77504	Lysiphlebus testaceipes
AY961500.1	77504	Lysiphlebus testaceipes
AY961502.1	77504	Lysiphlebus testaceipes
AY961507.1	77504	Lysiphlebus testaceipes
AY961525.1	77504	Lysiphlebus testaceipes
AC109183.17	10090	Mus musculus
AY857709.1	119956	Alternaria botrytis
AY857711.1	321232	ascomycete sp. ODP62803fw0
AY857714.1	147567	Lojkania enalia
AY869754.1	320932	Diestostemma stesilea
AY869756.1	320905	Diestostemma excisum
AY869764.1	320908	Homalodisca liturata
AY869766.1	197043	Homalodisca vitripennis
AY869774.1	320925	Phera obtusifrons
AY869775.1	320927	Cyrtodisca major
AY963296.1	5886	Paramecium primaurelia
AY894292.1	188474	Trilobodrilus axi
BC093258.1	7955	Danio rerio
AY939824.1	325775	Coxiella endosymbiont of Amblyomma americanum
AY951655.1	326618	Annulohypoxylon cohaerens
AY951658.1	326621	Annulohypoxylon minutellum
AY951663.1	326626	Annulohypoxylon nitens
AY951672.1	326632	Biscogniauxia arima
AY951687.1	326642	Biscogniauxia uniapiculata
AY951703.1	326652	Hypoxylon anthochroum
AY951705.1	326654	Hypoxylon brevisporum
AY951707.1	326656	Hypoxylon cercidicola
AY951708.1	110541	Hypoxylon cinnabarinum
AY951712.1	326658	Hypoxylon dieckmannii
AY951714.1	326659	Hypoxylon duranii
AY951717.1	558530	Hypoxylon fendleri
AY951736.1	326668	Hypoxylon macrosporum
AY951742.1	110543	Hypoxylon perforatum
AY951747.1	326675	Hypoxylon polyporoideum
CP000075.1	205918	Pseudomonas syringae pv. syringae B728a
DQ015755.1	52964	Dysmorphococcus globosus
DQ071805.1	230758	Strobilurus esculentus
DQ071807.1	937743	Hymenopellis radicata
DQ071808.1	47428	Armillaria ostoyae
AJ871991.1	1548386	Dominikia aurea
DQ060325.1	110120	Hepatozoon canis
AY749699.1	309539	Epeorus longimanus
AY749710.1	197150	Centroptilum luteolum
AY749719.1	309617	Caudatella hystrix
AY749725.1	243526	Rallidens mcfarlanei
AY749881.1	309566	Diphetor sp. EP127
AY750036.1	309693	Callistina panda
XM_759569.1	333668	Theileria parva strain Muguga
XM_759717.1	333668	Theileria parva strain Muguga
XM_759937.1	333668	Theileria parva strain Muguga
XM_760012.1	333668	Theileria parva strain Muguga
XM_760191.1	333668	Theileria parva strain Muguga
XM_760312.1	333668	Theileria parva strain Muguga
AJ879861.1	155900	uncultured organism
AJ879862.1	155900	uncultured organism
BC100312.1	10090	Mus musculus
AJ890364.1	181082	Emiliania huxleyi virus 86
AJ866980.1	57861	Tripterygion
AJ866983.1	195079	Parablennius rouxi
CP000038.1	300269	Shigella sonnei Ss046
CP000039.1	300269	Shigella sonnei Ss046
DQ114992.1	237895	Cryptosporidium hominis
DQ114994.1	5807	Cryptosporidium parvum
DQ114999.1	5807	Cryptosporidium parvum
DQ115004.1	237895	Cryptosporidium hominis
DQ115005.1	237895	Cryptosporidium hominis
DQ157866.1	2095	Mycoplasma capricolum
CR936257.1	348780	Natronomonas pharaonis DSM 2160
AJ871324.1	70075	Nyctotherus ovalis
CR762039.2	8364	Xenopus tropicalis
CR848533.2	8364	Xenopus tropicalis
CR942522.2	8364	Xenopus tropicalis
CR761371.2	8364	Xenopus tropicalis
DQ219842.1	5911	Tetrahymena thermophila
DQ150067.1	129397	Aporia crataegi
DQ206520.1	86007	Suberites ficus
DQ206611.1	81824	Monosiga brevicollis
CR936503.1	314315	Lactobacillus sakei subsp. sakei 23K
AJ937550.1	323409	Bathysiphon sp. 3980
AJ937551.1	323409	Bathysiphon sp. 3980
AC168977.6	10090	Mus musculus
DQ263892.1	260090	uncultured glomeraceous AM fungus
DQ243625.1	7091	Bombyx mori
AC148401.31	9555	Papio anubis
DQ273766.1	276837	Rozella sp. JEL347
NG_027645.1	276838	Physoderma maydis
DQ273770.1	324673	Rhizophydium brooksianum
NG_027646.1	82268	Hyaloraphidium curvatum
NG_027647.1	34485	Entomophthora muscae
NG_027648.1	1213189	Zancudomyces culisetae
DQ273774.1	139175	Rhizophydium sp. JEL151
DQ273775.1	109966	Uebelmesseromyces harderi
DQ273776.1	110065	Powellomyces sp. JEL95
DQ273778.1	109897	Gaertneriomyces semiglobifer
DQ273782.1	281838	Entophlyctis sp. JEL174
DQ273783.1	281854	Chytridiales sp. JEL187
DQ273785.1	1352835	Dendrochytridium crassum
NG_027649.1	64517	Rhizophlyctis rosea
DQ273789.1	281913	Catenomyces persicinus
DQ273790.1	4876	Rhizophagus intraradices
NG_027650.1	78925	Dimargaris bacillispora
NG_027652.1	27381	Funneliformis mosseae
NG_027653.1	78898	Podila verticillata
DQ273798.1	109881	Nowakowskiella elegans
DQ273802.1	4881	Amoebidium parasiticum
NG_027561.1	281847	Rozella allomycis
NG_027562.1	34480	Basidiobolus ranarum
NG_027563.1	4872	Endogone pisiformis
DQ273812.1	90255	Cokeromyces recurvatus
DQ273813.1	261098	Phlyctochytrium planicorne
DQ273814.1	1134058	Arkaya lepida
DQ273815.1	109889	Lobulomyces angularis
DQ273816.1	281852	Endochytrium sp. JEL 324
DQ273817.1	4846	Rhizopus stolonifer
DQ273819.1	324676	Synchytrium decipiens
NG_027565.1	324677	Synchytrium macrosporum
DQ273821.1	324675	Brevicalcar kilaueaense
DQ273822.1	324672	Neocallimastix sp. GE13
NG_027566.1	261099	Boothiomyces macroporosum
DQ273824.1	261097	Kappamyces laurelensis
DQ273825.1	355334	Rhizophydium sp. PL-042
DQ273826.1	1117335	Phlyctochytrium arcticum
DQ273829.1	324620	Cyllamyces aberensis
DQ273830.1	324625	Orphella haysii
DQ273831.1	355335	Chytridium sp. JEL341
DQ273833.1	355340	Chytridiales sp. JEL116
DQ273834.1	355337	Rhizophydium sp. JEL221
DQ273838.1	109929	Podochytrium dentatum
NM_001037563.1	7955	Danio rerio
AC159813.2	10090	Mus musculus
DQ192982.1	9606	Homo sapiens
AC166252.18	10090	Mus musculus
AC164435.3	10090	Mus musculus
DQ275316.1	309082	Acilius duvergeri
AC160120.2	10090	Mus musculus
AJ938182.1	273036	Staphylococcus aureus RF122
CT030690.6	10090	Mus musculus
DQ282612.1	1316150	Dentiscutata heterogama
AC157945.2	10090	Mus musculus
CR376852.17	7955	Danio rerio
CR846077.10	7955	Danio rerio
CR387997.18	7955	Danio rerio
CR854857.19	7955	Danio rerio
DQ286802.1	359400	Theileria sp. ex Macheng black goat
DQ250880.1	95061	Cyclotelus pictipennis
DQ250884.1	95065	Lysilinga aurentiaca
DQ250896.1	359433	Argolepida sp. MEI 108168
DQ250905.1	359454	Hoplosathe formosa
DQ250914.1	359484	Tabuda varia
DQ250928.1	240542	Thereva mirabilis
DQ250938.1	359462	Nanexila manni
NM_001288157.1	4113	Solanum tuberosum
AJ867051.1	27296	Debaryomyces coudertii
AJ867053.1	28555	Debaryomyces robertsiae
AJ867286.1	39946	Oryza sativa Indica Group
CT025521.10	10090	Mus musculus
CT032270.1	6359	Platynereis dumerilii
DQ301513.1	360732	Candidatus Jettenia asiatica
DQ294579.1	143960	Coelomomyces stegomyiae
DQ294582.1	281847	Rozella allomycis
DQ294603.1	4876	Rhizophagus intraradices
DQ294604.1	1316150	Dentiscutata heterogama
DQ294611.1	324672	Neocallimastix sp. GE13
AC161885.3	9031	Gallus gallus
DQ307681.1	49266	Fucus vesiculosus
AC158167.5	10090	Mus musculus
AY552545.2	266134	uncultured marine gamma proteobacterium EBAC20E09
CP000155.1	349521	Hahella chejuensis KCTC 2396
DQ310791.1	32264	Tetranychus urticae
NM_001038515.1	9913	Bos taurus
CP000085.1	271848	Burkholderia thailandensis E264
CP000086.1	271848	Burkholderia thailandensis E264
CT009697.13	10090	Mus musculus
AM177595.1	362470	Proteocephalus sp. SNV 27.7.05
AC149056.6	10090	Mus musculus
AC153129.20	3880	Medicago truncatula
AY545598.5	562	Escherichia coli
AC113245.12	10090	Mus musculus
AC163348.5	10090	Mus musculus
DQ310194.1	203449	uncultured marine eukaryote
DQ310273.1	203449	uncultured marine eukaryote
DQ310301.1	203449	uncultured marine eukaryote
DQ331068.1	32630	synthetic construct
DQ332110.1	32630	synthetic construct
DQ332139.1	32630	synthetic construct
DQ332257.1	32630	synthetic construct
DQ332449.1	32630	synthetic construct
CT010467.6	10090	Mus musculus
CT010567.11	10090	Mus musculus
CP000102.1	339860	Methanosphaera stadtmanae DSM 3091
CT027664.2	3880	Medicago truncatula
AJ889199.1	184940	Munzothamnus blairii
L43967.2	243273	Mycoplasma genitalium G37
AC099719.9	10090	Mus musculus
CP000061.1	322098	Aster yellows witches'-broom phytoplasma AYWB
AC154246.3	10090	Mus musculus
CT485612.7	10090	Mus musculus
CT485619.6	10090	Mus musculus
AL935186.22	7955	Danio rerio
BX908786.9	7955	Danio rerio
AM177035.1	3702	Arabidopsis thaliana
AM177039.1	3702	Arabidopsis thaliana
AM177042.1	3702	Arabidopsis thaliana
AM177048.1	3702	Arabidopsis thaliana
AM177055.1	45249	Arabidopsis suecica
CR932058.7	7955	Danio rerio
CT737256.1	9598	Pan troglodytes
CR354561.11	7955	Danio rerio
CR847940.9	7955	Danio rerio
AM233362.1	376619	Francisella tularensis subsp. holarctica LVS
CT572991.10	10090	Mus musculus
CT485605.3	9598	Pan troglodytes
BX004784.9	7955	Danio rerio
XM_957873.1	367110	Neurospora crassa OR74A
X58893.1	5061	Aspergillus niger
X16377.1	5476	Candida albicans
X54709.1	28985	Kluyveromyces lactis
X66400.1	4932	Saccharomyces cerevisiae
X16392.1	4896	Schizosaccharomyces pombe
X04326.1	4896	Schizosaccharomyces pombe
X52649.1	4932	Saccharomyces cerevisiae
X52603.1	6662	Artemia sp.
X52605.1	6662	Artemia sp.
Z12116.1	6239	Caenorhabditis elegans
X15634.1	6239	Caenorhabditis elegans
X15423.1	6239	Caenorhabditis elegans
X01841.1	7154	Chironomus thummi
X03282.1	44689	Dictyostelium discoideum
X03284.1	44689	Dictyostelium discoideum
X03283.1	44689	Dictyostelium discoideum
X14215.1	7227	Drosophila melanogaster
V00238.1	7227	Drosophila melanogaster
X69466.1	5937	Euplotes octocarinatus
Z14313.1	6412	Helobdella robusta
Z13961.1	5762	Naegleria gruberi
X12561.1	5762	Naegleria gruberi
X12562.1	5762	Naegleria gruberi
X12563.1	5762	Naegleria gruberi
Z11763.1	5947	Oxytricha granulifera
X62113.1	4754	Pneumocystis carinii
X53330.1	6359	Platynereis dumerilii
X15389.1	7656	Paracentrotus lividus
V01144.1	7660	Psammechinus miliaris
X01746.1	5949	Stylonychia lemnae
X12365.1	5949	Stylonychia lemnae
X58715.1	5693	Trypanosoma cruzi
X07451.1	5693	Trypanosoma cruzi
X61053.1	5908	Tetrahymena pyriformis
X12767.1	5908	Tetrahymena pyriformis
X12768.1	5908	Tetrahymena pyriformis
X04465.1	56867	Marchantia paleacea
Z21705.1	2767	Antithamnion sp.
X57005.1	4232	Helianthus annuus
X58498.1	3981	Hevea brasiliensis
M10212.1	147389	Triticeae
X51447.1	4081	Solanum lycopersicum
NM_001325974.1	4097	Nicotiana tabacum
X67162.1	3755	Prunus dulcis
X68649.1	3888	Pisum sativum
X67666.1	3888	Pisum sativum
X59555.1	2832	Diacronema lutheri
X69220.1	3190	Scherffelia dubia
Z11671.1	4113	Solanum tuberosum
X12846.1	3068	Volvox carteri f. nagariensis
X52878.1	4577	Zea mays
X52315.1	4577	Zea mays
X05606.1	9606	Homo sapiens
X67646.1	445985	Borreliella burgdorferi ZS7
X67119.1	10255	Variola virus
X52976.1	8355	Xenopus laevis
X15798.1	8355	Xenopus laevis
X69183.1	12940	Anemia phyllitidis
X69184.1	12940	Anemia phyllitidis
X69185.1	12940	Anemia phyllitidis
X69186.1	12940	Anemia phyllitidis
X67104.1	3702	Arabidopsis thaliana
X12926.1	4932	Saccharomyces cerevisiae
X73569.1	4932	Saccharomyces cerevisiae
X66698.1	2771	Cyanidium caldarium
NM_001111986.1	4577	Zea mays
X74492.1	8265	Pseudopleuronectes americanus
Z26134.1	5801	Eimeria acervulina
X72497.1	2839	Trieres chinensis
X66467.1	5476	Candida albicans
X71084.1	3936	Clarkia lewisii
X71085.1	3936	Clarkia lewisii
Z22614.1	5908	Tetrahymena pyriformis
X75263.1	1592886	Dictyostelium discoideum AX3
Z28698.1	35862	Acetabularia peniculus
X75439.1	1280	Staphylococcus aureus
L28037.1	27993	Theileria taurotragi
U02970.1	3111	Prototheca wickerhamii
X79469.1	6465	Patella vulgata
Z29516.1	1931086	Brachonella contorta
M73430.1	3695	Populus trichocarpa x Populus deltoides
X74405.1	6661	Artemia franciscana
Z35759.1	5908	Tetrahymena pyriformis
Z38059.1	4932	Saccharomyces cerevisiae
Z46964.1	5804	Eimeria maxima
U10429.1	5811	Toxoplasma gondii
Z30210.1	5476	Candida albicans
X83684.1	5759	Entamoeba histolytica
U19464.1	5888	Paramecium tetraurelia
X83765.1	38833	Micromonas pusilla
Z48210.1	1780	Mycobacterium malmoense
X80666.1	3938	Clarkia xantiana
X80667.1	3938	Clarkia xantiana
X81049.1	5762	Naegleria gruberi
Z49850.1	40633	Condylostoma magnum
Z49849.1	40636	Entodinium sp.
Z49856.1	40638	Epidinium sp.
Z49852.1	6009	Loxodes striatus
Z49848.1	35110	Spathidium sp.
Z49855.1	40642	Zosterograptus sp.
X89446.1	5802	Eimeria tenella
X79106.1	28985	Kluyveromyces lactis
X89890.1	42337	Bidens pilosa
U27198.1	40559	Botrytis cinerea
Z66491.1	5804	Eimeria maxima
X88776.1	5801	Eimeria acervulina
X90518.1	4932	Saccharomyces cerevisiae
Z67994.1	129195	oomycete-like MacKay2000
X78819.1	3702	Arabidopsis thaliana
Z69382.1	4932	Saccharomyces cerevisiae
L76355.1	6938	Ornithodoros moubata
Z69258.1	45464	Teladorsagia circumcincta
X96475.1	46433	Reticulomyxa filosa
X96476.1	46433	Reticulomyxa filosa
X96477.1	46433	Reticulomyxa filosa
X96722.1	4932	Saccharomyces cerevisiae
X81046.1	38038	Rhynchosporium secalis
Z71756.1	5804	Eimeria maxima
X93566.1	5664	Leishmania major
Z71306.1	4932	Saccharomyces cerevisiae
X89395.1	50280	Clarkia arcuata
X89391.1	1622189	Clarkia concinna subsp. automixa
X89396.1	49755	Clarkia franciscana
X89394.1	49757	Clarkia williamsonii
X89386.1	283800	Clarkia xantiana subsp. parviflora
X89397.1	49758	Oenothera sinuata var. hirsuta
U58510.1	227086	Bigelowiella natans
X98567.1	5759	Entamoeba histolytica
NM_001303068.1	3555	Beta vulgaris subsp. vulgaris
Y08373.1	5811	Toxoplasma gondii
NM_001324643.1	4072	Capsicum annuum
X93224.1	51638	Naegleria minor
NR_036807.1	64895	Borreliella
Y10024.1	4113	Solanum tuberosum
U76748.1	54117	Eimeria mivati
Z85981.1	6279	Brugia malayi
U36271.1	672012	Phoronis architecta
X90948.1	52969	Ascophyllum nodosum
NM_001325708.1	4097	Nicotiana tabacum
Y13044.1	240292	Trichormus variabilis ATCC 29413
U97054.1	27992	Theileria sp.
Y11533.1	7067	Tenebrio molitor
AB005785.1	3702	Arabidopsis thaliana
AJ000663.1	31290	Psalteriomonas lanterna
Y12080.1	57679	Cutaneotrichosporon curvatum
AJ222579.1	3906	Vicia faba
NM_001086780.1	8355	Xenopus laevis
AF035867.1	147389	Triticeae
AF035868.1	37682	Aegilops tauschii
AF035878.1	70077	Aegilops tauschii var. meyeri
AF035880.1	69993	Triticum compactum
AF035882.1	69995	Triticum aestivum var. vavilovii
AF035883.1	69994	Triticum macha
AF035881.1	4564	Triticum
AF035888.1	4565	Triticum aestivum
Y10184.1	286591	Naegleria sp. NG597
Y10185.1	286595	Naegleria sp. NG334
Y10186.1	286596	Naegleria sp. NG427
Y10188.1	286594	Naegleria sp. NG236
Y10189.1	286593	Naegleria sp. NG055
AF038387.1	4072	Capsicum annuum
AB010070.1	3702	Arabidopsis thaliana
Y16168.1	71427	Allogromia laticollaris
Y16244.1	46433	Reticulomyxa filosa
AF040725.1	5807	Cryptosporidium parvum
AB010695.1	3702	Arabidopsis thaliana
AL021749.1	3702	Arabidopsis thaliana
AJ223330.1	4097	Nicotiana tabacum
AF047376.1	55529	Guillardia theta
AL022141.1	3702	Arabidopsis thaliana
AL022537.1	3702	Arabidopsis thaliana
AF001946.1	29176	Neospora caninum
AF023118.1	6216	Hymenolepis diminuta
AJ002488.1	3879	Medicago sativa
NM_174441.2	9913	Bos taurus
U85705.1	482539	Cystoisospora felis
U85706.1	5814	Sarcocystis gigantea
AF012883.1	5813	Sarcocystis muris
AF012884.1	64139	Sarcocystis moulei
AF012885.1	5816	Sarcocystis capracanis
X94349.1	41631	Colpoda sp.
Y11429.1	5874	Theileria annulata
AB016873.1	3702	Arabidopsis thaliana
AF052404.1	42210	Zoophthora radicans
AF092045.1	47911	Entodinium caudatum
AF096370.1	3702	Arabidopsis thaliana
AJ010466.1	3702	Arabidopsis thaliana
X97723.1	5476	Candida albicans
U80968.1	4754	Pneumocystis carinii
U80969.1	38082	Pneumocystis wakefieldiae
U80970.1	42068	Pneumocystis jirovecii
AJ132707.1	103690	Nostoc sp. PCC 7120 = FACHB-418
AF101055.1	272562	Clostridium acetobutylicum ATCC 824
AF107339.1	59312	Sarcophaga crassipalpis
AF111186.1	88458	Cyclospora colobi
AF111187.1	88459	Cyclospora papionis
AF139718.1	69364	Chrysomya bezziana
Y18899.1	5937	Euplotes octocarinatus
AC005292.4	3702	Arabidopsis thaliana
AB025632.1	3702	Arabidopsis thaliana
AF097879.1	2822	Palmaria palmata
AF097881.1	31383	Spermothamnion repens
AF097885.1	31452	Plocamium cartilagineum
AB026642.1	3702	Arabidopsis thaliana
AB026654.1	3702	Arabidopsis thaliana
NM_001123532.1	8030	Salmo salar
AJ132370.1	39594	Allogromia sp.
AJ132371.1	39594	Allogromia sp.
AJ132373.1	43993	Ammonia sp.
AJ132374.1	46433	Reticulomyxa filosa
AJ133234.1	28527	Chiococca alba
AJ133217.1	69060	Peltanthera floribunda
AJ133219.1	85838	Stephanotis floribunda
AJ133229.1	74716	Mitreola petiolata
AJ133220.1	69391	Wrightia arborea
AC007508.2	3702	Arabidopsis thaliana
AF134322.1	36200	Dissostichus mawsoni
NM_001124597.1	8022	Oncorhynchus mykiss
AF134321.1	36200	Dissostichus mawsoni
AB028619.1	3702	Arabidopsis thaliana
AF147823.1	95095	Heterotropus sp. NCSU-97070387
AF147825.1	95090	Brevitrichia sp.
AF147835.1	95092	Efflatouniella aegyptiaca
AF147839.1	95045	Therevidae gen. sp. 1
AF147842.1	95049	Therevidae gen. sp. 5
AJ243883.1	6978	Periplaneta americana
AL096859.2	3702	Arabidopsis thaliana
AP000380.1	3702	Arabidopsis thaliana
AJ245645.1	3111	Prototheca wickerhamii
AL110901.1	40559	Botrytis cinerea
AL113346.1	40559	Botrytis cinerea
AL114322.1	40559	Botrytis cinerea
AL115454.1	40559	Botrytis cinerea
Y16780.1	53258	Variola minor virus
AL116702.1	40559	Botrytis cinerea
Y14130.1	73869	Clarkia gracilis
Y16724.1	81941	Clarkia lassenensis
Y14129.1	73869	Clarkia gracilis
AB018245.1	4111	Solanum melongena
AJ270203.1	47911	Entodinium caudatum
AJ270221.1	47911	Entodinium caudatum
AF143854.1	104791	Sinantherina socialis
AF143855.1	104777	Brachionus calyciflorus
AF143858.1	104793	Eosphora ehrenbergi
AL121800.1	7227	Drosophila melanogaster
AF158708.1	106522	Piroplasmida gen. sp. BH1
AL132958.1	3702	Arabidopsis thaliana
AF022186.2	2771	Cyanidium caldarium
AL133363.1	3702	Arabidopsis thaliana
AF203971.1	5759	Entamoeba histolytica
AF211951.1	5759	Entamoeba histolytica
AF137394.1	49087	Euperipatoides rowelli
AF137395.1	109759	Peripatus sp. Per2
AE000783.1	224326	Borreliella burgdorferi B31
AJ238321.1	92525	Asellus aquaticus
AJ236198.1	49583	Alseuosmia macrophylla
AJ236201.1	28497	Stylidium graminifolium
AJ236220.1	40770	Gilia capitata
AF117738.1	55832	Elliptio complanata
AF198253.1	4839	Rhizomucor miehei
AF205941.1	4839	Rhizomucor miehei
AF085467.1	83786	Leprocaulon sp. DePriest 8134
Z46971.2	5665	Leishmania mexicana
AF092927.1	42890	Sarcocystis neurona
AC013427.3	3702	Arabidopsis thaliana
AL161555.2	3702	Arabidopsis thaliana
AL162973.1	3702	Arabidopsis thaliana
AF189366.2	34373	Blumeria graminis
AL096775.10	9606	Homo sapiens
AF241181.1	121174	Centaurea corymbosa
AJ250909.1	107736	Prostheceraeus vittatus
AJ249549.1	6211	Echinococcus multilocularis
AJ238886.1	73868	Piromyces sp. E2
AF240445.1	47664	Populus tremula x Populus tremuloides
AF227986.1	37003	Kryptolebias marmoratus
AJ400878.1	10090	Mus musculus
AF101077.1	99158	Hammondia hammondi
AF159240.1	99159	Hammondia heydorni
AL356834.1	5141	Neurospora crassa
AF205062.1	1592886	Dictyostelium discoideum AX3
AF199367.1	5759	Entamoeba histolytica
AF082997.1	96662	Rhomborhabditis regina
AF083026.1	96642	Caenorhabditis sonorae
AF221528.1	5807	Cryptosporidium parvum
AF221529.1	5807	Cryptosporidium parvum
AF221530.1	5807	Cryptosporidium parvum
AF221531.1	5807	Cryptosporidium parvum
AF221532.1	5807	Cryptosporidium parvum
AF221533.1	5807	Cryptosporidium parvum
AF221534.1	5807	Cryptosporidium parvum
AF221535.1	5807	Cryptosporidium parvum
AF221536.1	35083	Cryptosporidium wrairi
AF221538.1	83540	Cryptosporidium felis
AF221540.1	128788	Cryptosporidium sp. #691
AF221541.1	83999	Cryptosporidium serpentis
AF221542.1	5808	Cryptosporidium muris
AF221543.1	5808	Cryptosporidium muris
AF234907.1	61681	Sepia opipara
AF279667.1	130496	Eimeria polita
AF224465.1	5807	Cryptosporidium parvum
AF274097.1	129506	Ochrolechia parella
AF274098.1	91807	Trapelia involuta
AF211123.1	114186	Candidatus Carsonella ruddii
AF076899.1	5818	Sarcocystis tenella
AF076901.1	5811	Toxoplasma gondii
AJ007508.1	3382	Gnetum gnemon
AF156372.1	4097	Nicotiana tabacum
AF160347.1	122372	Fusarium sp. NRRL 26061
AF160349.1	100627	Fusarium sp. NRRL 26152
U34474.1	5506	Fusarium
AF169742.1	117983	Palaemon serenus
AF169746.1	117948	Cyclaspis caprella
AF160726.1	35772	Peanut witches'-broom phytoplasma
AF269638.1	1282	Staphylococcus epidermidis
AF269707.1	1282	Staphylococcus epidermidis
AF269963.1	1282	Staphylococcus epidermidis
AJ389057.1	5476	Candida albicans
AJ389059.1	5482	Candida tropicalis
AJ389060.1	5479	Candida maltosa
AJ389062.1	5480	Candida parapsilosis
AJ389074.1	36033	Vanderwaltozyma polyspora
AJ389086.1	4909	Pichia kudriavzevii
AJ389084.1	4921	Pichia norvegensis
AF237720.1	9606	Homo sapiens
AJ389063.2	4929	Meyerozyma guilliermondii
AF244095.1	133718	Neognathophausia ingens
AF170964.1	42068	Pneumocystis jirovecii
AF289036.1	227086	Bigelowiella natans
AF289037.1	55529	Guillardia theta
AF289038.1	35144	Prymnesium parvum f. patelliferum
AF289040.1	33657	Phaeocystis antarctica
AF289042.1	44056	Aureococcus anophagefferens
AF289044.1	35674	Rhizochromulina cf. marina
AF289045.1	35682	Apedinella radians
AF289047.1	35677	Pelagomonas calceolata
AF289048.1	3005	Rhizosolenia setigera
AF289049.1	2856	Cylindrotheca closterium
AF192756.1	37296	Human gammaherpesvirus 8
AF250284.1	28321	Amsacta moorei entomopoxvirus
AY007250.1	4039	Daucus carota
AF181756.1	136766	Phoradendron forestierae
AF243438.1	10390	Gallid alphaherpesvirus 2
AF253498.1	36196	Trematomus hansoni
AF253499.1	40692	Trematomus loennbergii
AF253500.1	136232	Artedidraco orianae
AF253502.1	8218	Gymnodraco acuticeps
AJ279040.1	435591	Parabacteroides distasonis ATCC 8503
AF119079.1	115415	Phoronis australis
AF187821.1	3339	Pinus contorta
AF277019.1	133395	Smittium simulatum
[truncated: 42,170 more rows]

## Sheet: S10- Plasmodium Database Refere
Supplementary Table 10- Plasmodium Database References (Target). Target Plasmodium plastid and nuclear genomes from NCBI included in the custom Plasmodium screening database design.
Species	Mitochondrial Reference	Apicoplast Reference	Nuclear References
P. falciparum	LR605957.1	LR605956.1	LN999944.1; LN999945.1; LN999947.1; AL844509.3; LN999946.1; AL844501.2; LN999943.1; AL844502.2; AL844503.2; AL844504.2; AL844505.2; AL844506.3; AL844507.3; AL844508.2
P. vivax	LT635627.1	LT635626.1	LT635621.2; LT635622.1; LT635623.1; LT635624.2; LT635625.2; LT635612.2; LT635613.2; LT635614.2; LT635615.1; LT635616.2; LT635617.2; LT635618.2; LT635619.1; LT635620.2
P. malariae	LT594637.1	LT594636.1	LT594631.1; LT594632.1; LT594633.1; LT594634.1; LT594635.1; LT594622.1; LT594623.1; LT594624.1; LT594625.1; LT594626.1; LT594627.1; LT594628.1; LT594629.1; LT594630.1
P. ovale	LT594520.1	LT594519.1	LT594591.1; LT594592.1; LT594593.1; LT594594.1; LT594595.1; LT594582.1; LT594583.1; LT594584.1; LT594585.1; LT594586.1; LT594587.1; LT594588.1; LT594589.1; LT594590.1; LT594514.1; LT594515.1; LT594516.1; LT594517.1; LT594518.1; LT594505.1; LT594506.1; LT594507.1; LT594508.1; LT594509.1; LT594510.1; LT594511.1; LT594512.1; LT594513.1

[truncated: 8 more sheets: S11- Capture References, S12- Laboratory Protocols, S13- Modern Mitochondrial Datas, S14- Mitochondrial Competitive , S15- Nuclear Competitive Mappin, S16- LDC020 Ancestry Modeling, S17 - Relatedness, S18- Date Randomization Test]
